# Supplementary material for: Added value of clinical prediction rules for bacteremia in hemodialysis patients: An external validation study
Source: PLoS One. 2021 Feb 22;16(2):e0247624. doi: 10.1371/journal.pone.0247624 (PMC7899347; doi:10.1371/journal.pone.0247624)
Supplement: S1 Data — (XLS) [file pone.0247624.s002.xls]

## Sheet: Sheet1
study_id	tansfer	age<18	hd<=1/w	hybrid	vintage<2w	adm	sex	age	ht	dw	gcs_total	bt	sbp	dbp	hr	rr	spo2	fio2	sx_dyspnea	sx_congh	sx_sputum	sx_nausea	sx_vomitting	sx_abdpain	sx_fever	sx_chill	sx_shakingchill	sx_myalgia	sx_jointpain	sx_loc	cause_esrd	vintage	type of_VA	pmh_bacteremia	artificialobject	catheter	susp_IE	pregnancy	dm	med_corticosteroid	med_immunosup	med_abx_within1w	wbc	neutro	bands	hb	plt	alb	ldh
OC1				1
OC10	0	0	0	0	0	0	1	81	173		13	36.6	120	70	82	24	99	0.28	1	1	1	0	0	0	0	0	0	0	0	0	4	2228	1	0	2	0	0	0	0	0	0	0	4500			11.5	13.2		200
OC100	0	0	0	0	0	1	1	89	150	36	15	36.3	118	48	80	30	97	0.99	1	0	0	0	0	0	0	0	0	0	0	0	1	265	1	0	4	0	0	0	1	0	0	0	5600	89.4		7	14.8		257
OC101	0	0	0	0	0	1	1	90	150	35.6	15	36.8	92		78	18	98	0.21	1	0	0	0	0	0	0	0	0	0	0	0	1	638	1	0	4	0	0	0	1	0	0	0	8100	83.4		10.2	13.2
OC103	0	0	0	0	0	1	1	73	160	59		37.3	160	80	84	16		0.21	0	0	0	0	0	1	0	0	0	0	0	0	2	4708	1	0	0	0	0	0	0	0	0	0	6700	70.9		12.8	14.3		151
OC105	0	0	0	0	0	1	1	77	153	50.4	9	37.6	130	70	78	24	98	0.21	0	0	0	0	0	0	0	0	0	0	0	1	2	2156	1	0	0	0	1	0	0	0	0	0	6100	73.5		8.3	13.5
OC106	0	0	0	0	0	1	0	73	153	60.4	15	36.7	160	70	82	18			0	0	0	0	0	0	0	0	1	0	0	0	1	935	2	0	2	0	0	0	1	0	0	0	9900			12	32.2		230
OC107	0	0	0	0	0	1	0	74	153	60	15	38.8	140	60	66	18	94	0.21	0	0	0	0	0	0	1	0	1	0	0	0	1	1362	2	0	2	0	0	0	1	0	0	0	8900	80.6		12.2	21.1		236
OC108	0	0	0	0	0	1	0	78	153	49.5	15	36.1	114	52	77	18	100	0.21	0	0	0	0	0	0	0	0	0	0	0	0	3	225	1	0	0	0	0	0	0	0	0	0	3500	57.4		13.2	14		208
OC109	0	0	0	0	0	1	1	47	163	48.7	15	38.3	98	54	74	18			0	0	0	0	0	0	0	1	0	0	0	0	3	8859	1	0	0	0	0	0	0	0	0	0	3700	83.4		7.5	6.1		215
OC11	0	0	0	0	0	1	1	81	173	47.3	9	37.7	110	60	98	20	96	0.21	0	0	0	0	0	0	1	0	0	0	0	1	4	2388	1	0	2	0	0	0	0	0	0	0	6100			11	11.4
OC111	0	0	0	0	0	1	1	62	178	84	13	36.9	170	90	100	18	98	0.21	0	0	0	0	0	0	0	0	0	0	0	1	1		1	0	0	0	0	0	1	0	0	0	3600			9.3	10.8		190
OC112	0	0	0	0	0	1	1	62	178	81	13	37.3	164	76	108	22			0	0	0	0	0	0	0	0	0	0	0	1	1		1	0	0	0	0	0	1	0	0	0	3000			8.1	8.4		161
OC113	0	0	0	0	0	1	1	62	178	81.9	14	36.8	112	60	76	20			0	0	0	0	0	0	0	0	0	0	0	1	1		1	0	0	0	0	0	1	0	0	0	3700	68.4		7.2	8.3		170
OC114	0	0	0	0	0	0	1	53			15	37.1	70	40	72	20	98	0.21	0	0	0	0	0	0	0	0	0	0	0	0	3		1	0	0	0	0	0	0	0	0	0	5800			12	15.9
OC116	0	0	0	0	0	1	0	88	140	42	15	36.2	150	90	98	40			0	0	0	1	1	1	0	0	0	0	0	0	3	372	1	0	0	0	0	0	0	0	0	0	3700	47.2		13	18.1		200
OC117	0	0	0	0	0	1	0	88	140	40	15	36.2	104	58	78				0	0	0	0	0	1	0	0	0	0	0	0	3	386	1	0	0	0	0	0	0	0	0	0	4800	61.7		11.5	26	3.1	206
OC118	0	0	0	0	0	1	1	66	163	68.6	15	36.7	140	70	80	22			0	0	0	0	0	0	0	0	0	0	0	0	1	967	1	0	6	0	0	0	1	0	0	0	5200	63.9		10.9	14.3		188
OC119	0	0	0	0	0	1	0	80	140	46	10	38	50		102	18	92	0.21	0	1	0	0	0	0	1	0	0	0	0	1	1	152	4	0	7	1	1	0	1	0	0	0	12500	88.6		13.2	12.3		245
OC12	0	0	0	0	0	1	1	59			15	38.3	140	80	90	20	97	0.21	0	1	1	0	0	0	1	0	0	0	0	0	2	1787	1	0	0	0	0	0	0	0	0	0	11000			12.5	25.9		229
OC120	0	0	0	0	0	1	0	80	140	42.5	13	37	140	80	88	28	98	0.21	0	1	0	0	0	1	1	0	0	0	0	1	1	227	4	0	7	1	0	0	1	0	0	0	13300	86.4		10.8	26.1		177
OC122	0	0	0	0	0	1	0	80	140	46	13	36.6	100	70	86	18	99	0.21	0	1	0	0	0	0	1	0	0	0	0	0	1	350	4	1	7	1	0	0	1	0	0	0	7800	52.6		12.6	31.2
OC123	0	0	0	0	0	1	0	80	140	35	13	36.1	140	60	90	20	97	0.21	0	0	0	0	0	0	0	0	0	0	0	0	1	378	4	1	7	1	0	0	1	0	0	0	7400	52.2		14.1	16.3		188
OC124	0	0	0	0	0	1	0	80	140	36.4	10	36	140	60	94	20			0	0	0	0	0	0	1	0	0	0	0	1	1	424	4	1	7	1	0	0	1	0	0	0	16100	84.3		12.6	26.9
OC125	0	0	0	0	0	1	0	80	140	31.5	11	37.8	120	70	96	32	100	0.6	0	1	1	0	0	0	1	0	0	0	0	1	1	440	4	1	7	1	0	0	1	0	0	0	19400	91.4		11.5	29.3		222
OC127	0	0	0	0	0	1	0	81	140	32.2	12	37.1	110	64	94	26	97	0.32	0	1	1	0	0	0	1	0	0	0	0	0	1	640	4	1	7	1	0	0	1	0	0	1	11500	81		11.9	28.4		160
OC129	0	0	0	0	0	1	1	76	169	65.9	15	37.9	140	70	100	24	90	0.21	0	1	1	0	0	0	1	0	0	0	0	0	4	855	1	0	0	0	0	0	0	0	0	1	7400	72.2		12.1	13		232
OC13	0	0	0	0	0	1	1	83	147	50	15	36.5	160	70	102	24	98	0.99	1	0	0	0	0	0	0	0	0	0	0	0	1	548	1	0	0	0	0	0	1	0	0	0	12100			11	20.5
OC130	0	0	0	0	0	1	1	78	169	61.2	15	37	114	60	74	28	94	0.6	0	0	1	0	0	0	0	0	0	0	0	1	4	1315	1	0	6	0	0	0	0	0	0	0	1110	93.1		11.5	12.6		222
OC131	0	0	0	0	0	1	0	56	156	59	15	38.6	150	54	98	20	97	0.21	0	0	0	0	0	0	1	0	1	0	0	0	1	21	4	0	7	1	0	0	1	0	0	1	13500	85.7		9.7	21.6
OC132	0	0	0	0	0	0	1	52	173	66.5	15	36.7	134	81	79		99	0.21	0	0	0	0	0	0	0	0	0	0	0	0	3	4242	1	0	0	0	0	0	0	0	0	0	9000	77.2		9.8	28.3		185
OC133	0	0	0	0	0	0	1	52	173	66.6	15	36.4	126	70	75		99	0.21	0	0	0	0	0	0	1	1	0	0	0	0	3	4257	1	0	0	0	0	0	0	0	0	0	8500	78.9		8.5	26		142
OC134	0	0	0	0	0	1	1	64	160	55	15	38.7	120	60	76	18	93	0.6	0	1	1	0	0	0	1	1	0	0	0	0	1	4884	1	0	0	0	0	0	1	0	0	0	21000	92.9		10.5	13.7		196
OC135	0	0	0	0	0	1	1	78	153	56.1	15	36.6	140	70	73	28	74	0.21	1	1	1	0	0	0	0	0	0	0	0	0	3	5827	1	0	0	0	0	0	0	0	0	0	10800	78.6		12.3	24.7		382
OC136	0	0	0	0	0	1	1	80	160	60.5	15	38.2	130	70	78	18	95	0.21	0	0	0	0	0	0	1	0	0	0	0	0	3	1045	1	0	6	0	1	0	0	0	0	0	7900	65.6		9.7	13.3
OC137	0	0	0	0	0	1	1	80	160	56	15	37.6	124	70	68	18	98	0.21	0	0	0	0	0	0	0	0	0	0	0	0	3	1066	1	0	6	0	1	0	0	0	0	0	11300	48.2		9.9	20.6		375
OC138	0	0	0	0	0	1	1	80	160	52	15	37.5	174	88	108	22	96	0.21	0	1	1	0	0	0	1	0	0	0	0	0	3	1106	1	0	6	0	0	0	0	1	0	0	4300	61.9		9.9	12.7		215
OC139	0	0	0	0	0	1	1	80	160	52.8	10	37.6	194	108	109	30	100	0.8	0	0	0	0	1	0	0	0	0	0	0	0	3	1144	1	0	6	0	0	0	0	1	0	0	8500	70		11.1	17.2	3.6	231
OC14	0	0	0	0	0	1	1	83	147	51.8	10	38.2	190	70	112	40	99	0.99	1	0	0	0	0	0	1	0	0	0	0	0	1	570	1	0	0	0	0	0	1	0	0	1	17300			8	36.6		182
OC140	0	0	0	0	0	1	1	80	160	52.8	10	37.6	106	64	146	22	96	0.6	0	0	0	0	0	0	0	0	0	0	0	0	3	1236	1	0	6	0	0	0	0	1	0	0	8600	71.2		13.6	17		212
OC141	0	0	0	0	0	0	1	80	160		10	37.2	120	60	86	18	99	0.21	0	0	0	0	0	0	0	0	0	0	0	0	3	1254	1	0	6	0	0	0	0	1	0	0	9400	62.4		9.7	23.8		147
OC142	0	0	0	0	0	1	0	76	151.3	76.3	15	37.7	110	40	120	16	96	0.21	0	0	0	0	1	1	1	0	0	0	0	0	1	2802	1	0	0	0	0	0	1	1	1	0	11400	88.5		11.1	14.5		241
OC143	0	0	0	0	0	0	0	76	151.3		15	37.6	116	60	90	26	100	0.21	0	0	0	0	0	0	1	0	0	0	0	0	1	2834	1	0	0	0	0	0	1	1	1	0	9600	81.7		10.1	19.3		177
OC144	0	0	0	0	0	1	1	74	165	49	15	37.1	150	60	85	18	85	0.21	1	0	0	0	0	0	0	0	0	0	0	0	1	735	1	0	0	0	0	0	1	1	0	0	7900	87.3		12.5	9.5
OC145	0	0	0	0	0	1	1	80	172	54	15	35.9	110	60	70	18	98	0.21	0	0	0	0	0	0	0	0	0	0	0	0	1	922	1	0	0	0	0	0	1	0	0	0	8400			12.9	30.9
OC146	0	0	0	0	0	1	1	80	172	53.2	3	37.7	124	54	80	20	100	0.21	0	0	0	0	0	0	0	0	0	0	0	1	1	969	1	0	0	0	0	0	1	0	0	0	9500			7.5	28.9
OC147	0	0	0	0	0	1	0	62	142	38.2	15	36.3	120	50	116	22	94	0.21	0	1	1	0	0	0	1	0	0	0	0	0	1	1964	1	0	0	0	0	0	1	0	0	0	13300			12.9	11.1		240
OC148	0	0	0	0	0	1	0	71	152	54.5	14	36.4	80		92	18	94	0.8	0	0	0	1	0	0	0	0	0	0	0	1	1	2690	1	0	0	0	1	0	1	0	0	0	9400	84		13.1	10.7		348
OC150	0	0	0	0	0	1	1	70	165	73.3	15	36.3	240	80	124	47	92	0.4	1	0	0	0	0	0	0	0	0	0	0	0		1858	1	0	0	0	0	0	0	0	0	0	12400	89.8		9.5	17.5		194
OC151	0	0	0	0	0	1	0	55	154	128	15	37.1	104	70	99	24	90	0.32	1	0	0	0	0	0	1	0	0	0	0	0	1	841	1	0	0	0	0	0	1	0	0	0	7500	85.7		11.1	21.6		335
OC152	0	0	0	0	0	0	0	55	154	132	15	36.2	140		102	36	83	0.28	1	0	0	0	0	0	0	0	0	0	0	0	1	895	1	0	0	0	0	0	1	1	0	0	14500			10	24
OC153	0	0	0	0	0	1	0	53	146	43.8	15	35.8	92	48	80	28	100	0.21	0	0	0	0	0	1	0	0	0	0	0	0	1	14	4	1	7	1	0	0	1	0	0	0	9200	81		9.1	28.6
OC155	0	0	0	0	0	1	1	77	163	77.2	15	37.2	130	80	107	28	97	0.21	1	0	0	0	0	0	0	0	0	0	0	0	4	5227	1	1	0	0	0	0	0	0	0	0	13000	71.8		11.3	16.2
OC156	0	0	0	0	0	1	0	59	146	62.7	15	38.2	106	60	74	24			1	1	1	0	0	0	1	0	0	0	0	0	1	1764	4	1	7	1	0	0	1	0	0	0	7000			12.5	13.6
OC157	0	0	0	0	0	1	0	59	146	59.5	15	35.8	80	48	84	18			0	0	0	0	0	0	0	0	0	0	0	0	1	1862	4	1	7	1	1	0	1	0	0	0	5100			10.8	14.9
OC159	0	0	0	0	0	1	0	60	146	57.8	15	37.5	104	68	62	20			0	1	0	0	0	0	1	0	0	0	0	0	1	2042	4	1	7	1	1	0	1	0	0	0	9600			12.5	13.3		251
OC16	0	0	0	1	0	1	1	57
OC160	0	0	0	0	0	1	0	60	146	58	15	38.8	104	70	128	32	97	0.21	0	1	0	0	0	0	1	1	0	0	0	0	1	2073	3	1	0	0	1	0	1	0	0	0	6400	87.9		11.3	14.3		292
OC161	0	0	0	0	0	0	0	61	146		15								1	1	1	0	0	0	0	0	0	0	0	0	1	2700	3	1	0	0	1	0	1	0	0	0	8200			11.8	20.3		239
OC162	0	0	0	0	0	1	1	62	168	68.5	3	37.1	108	56	96	26			0	1	0	0	0	0	1	0	0	1	1	1	1	2915	1	0	0	0	0	0	1	0	0	0	19900	73.3		10.3	29		319
OC163	0	0	0	0	0	1	1	37	178	66.9	15	36.9	120	80	104	24			1	0	0	0	0	1	0	0	0	0	0	0	4	99	1	0	0	0	0	0	0	0	0	0	10800			9.1	40.5
OC164	0	0	0	0	0	0	1	37	178	66.5	15								1	0	0	0	0	1	0	0	0	0	0	0	4	132	1	0	0	0	0	0	0	0	0	0	9400			10.3	31.2
OC165	0	0	0	0	0	0	0	73		39.7	15	36.8	130	80	104	18	98	0.21	0	0	0	0	0	0	0	0	0	0	1	0	2	5606	1	0	0	0	0	0	0	1	0	0	6900			13.7	20.8
OC166	0	0	0	0	0	1	0	72	148.8	41.8	13	36.8	90	60	90	16	93	0.21	0	0	0	0	0	0	0	0	0	0	0	1	1	1698	1	0	0	0	0	0	0	0	0	0	9100			8.2	24.3
OC168	0	0	0	0	0	1	0	55	145	37	15	35.6	82	50	73	14			0	0	0	1	1	1	0	0	0	0	0	0	3	4918	1	0	0	0	0	0	0	1	0	0	11300	58.8		12.7	28.8		374
OC169	0	0	0	0	0	0	1	60			15	37.6	160	80	85	20	97	0.21	0	1	1	1	0	0	1	0	0	0	0	0	3	6115	1	0	0	0	0	0	0	0	0	0	9800	78.4		10	30.4
OC17	1	0	0	0	0	1	1	57	163	54	15	36.6	120	90	78	16	96	0.21
OC170	0	0	0	0	0	0	1	66		67	15	39							0	0	0	0	0	0	1	0	0	0	0	0	3	286	1	0	0	0	0	0	0	0	0	0	8400	81.3		13.8	7.4		191
OC171	0	0	0	0	0	0	1	59	161.5	51.7	14	37.5	156	60	82	26	99	0.21	0	0	0	0	0	0	0	0	0	0	0	1	3		1	0	0	0	0	0	0	0	0	0	10000	83.2		8.9	24.4
OC172	0	0	0	0	0	1	0	67		48	14	37.8	140	80	78	34	95	0.21	0	0	1	0	0	0	1	0	0	0	0	1	2	6340	1	0	0	0	0	0	0	0	0	0	6200			9.8	13.3
OC173	0	0	0	0	0	1	0	80	144	57	15	36.4	150	70	90	18	97	0.21	0	0	0	0	0	0	0	0	0	0	0	0	4	7186	1	0	0	0	0	0	0	0	0	0	6200			12.4	13.3		217
OC175	0	0	0	0	0	1	0	85	147	43.7	15	37.1	130	70	88	18	98	0.21	0	0	0	0	0	0	0	0	0	0	0	0	1	2308	1	0	0	0	0	0	1	0	0	0	5300	77.1		10.8	11
OC176	0	0	0	0	0	0	0	85	147		15	37.6	150	68	82	22	99	0.21	0	0	0	0	0	0	0	0	0	0	0	0	1	2334	1	0	0	0	0	0	1	0	0	0	4900	70		11.6	10.7
OC177	0	0	0	0	0	1	1	77	153	65.4	15	36.2	140	80	102	20	95	0.21	1	1	0	0	0	0	0	0	0	0	0	0	1	2525	1	0	0	0	0	0	1	0	0	0	1600			9.4	15.1
OC179	0	0	0	0	0	1	0	54	152	111	15	36.8	140	68	86	20	97	0.21	0	0	0	0	0	0	0	0	1	0	0	0	1	424	1	0	0	0	0	0	1	0	0	0	21600			12.3	34.4		269
OC18	0	0	0	0	0	0	0	85		32.3	13	37.3	174	62	78	24	97	0.21	0	0	0	0	0	0	0	0	0	0	0	0	2	7946	1	0	0	0	0	0	0	0	0	0	3200			8	19.7
OC180	0	0	0	0	0	0	1	78	159	51	15	37.7	180	80	76	18	97	0.21	0	0	0	0	0	0	0	0	0	0	1	0	3	5968	1	0	0	0	0	0	0			0	6500	77.5		11	9
OC181	0	0	0	0	0	1	1	72	154	50	3	35.4	160	80	98	30	99	0.99	0	0	0	0	0	0	0	0	0	0	0	1	1	1384	1	0	0	0	0	0	0	0	0	0	16600	91.3		15.7	12.4
OC182	0	0	0	0	0	1	1	72	154	50	3	36	144	62	72	20			0	0	0	0	0	0	0	0	0	0	0	1	1	1421	1	0	0	0	0	0	0	0	0	0	9300	71.2		14.7	16		312
OC183	0	0	0	0	0	1	1	73	154	44.2	15	38.9	120	50	112	18	92	0.21	0	0	0	1	1	0	0	0	0	0	0	0	1	1695	1	0	0	0	0	0	0	0	0	0	17100	92.6		14.8	17.7
OC184	0	0	0	0	0	1	1	58	159	51	15	35.5	98		100	20	100	0.21	0	0	0	0	0	0	0	0	0	0	0	0	3	9563	1	0	0	0	0	0	0	0	0	0	9900			7.6	6.1
OC185	0	0	0	0	0	1	0	71	152	63	15	36.7	100	60	72	18	98	0.21	0	1	0	0	0	0	1	0	0	0	0	0	1	3480	2	0	1	0	0	0	1	0	0	0	13900	83.4		11.7	17.2
OC187	0	0	0	0	0	0	1	73	159.6	54.9	15	37.8	116	70	110	20	99	0.21	0	0	0	0	0	0	1	0	0	0	0	0	3	1832	1	1	0	0	0	0	0	0	0	0	4900			12.3	8.7
OC188	0	0	0	0	0	0	1	73	159.6	64	15	38.3	130	60	130	16	97	0.21	0	0	0	1	1	1	1	0	0	0	0	0	3	1858	1	1	0	0	0	0	0	0	0	0	6800	89.2		11.8	9.2		219
OC189	0	0	0	0	0	0	1	73	159.6		15	38.2	104	50	98	18	96	0.21	0	0	0	0	0	0	1	0	0	0	0	0	3	1870	1	1	0	0	0	0	0	0	0	0	15200	92.7		12.4	11.1		209
OC19	0	0	0	0	0	1	0	85		31.9	13	35.3	122	86	96	24	95	0.21	0	0	0	0	0	1	0	0	0	0	0	0	2	8034	1	0	0	0	0	0	0	0	0	0	7000			12.1	16.2		161
OC190	0	0	0	0	0	1	1	61	160	50.9	14	35.7	154	62	98	18	100	0.21	0	0	0	0	0	0	0	0	0	0	0	0	2	3706	1	0	0	0	0	0	0	0	0	0	5700			10	10
OC191	0	0	0	0	0	0	1	61	160	50.5	15	37	140	80	98	20	98	0.21	0	0	0	0	0	0	0	0	0	0	1	0	2	3754	1	0	0	0	0	0	0	0	0	0	4300			10.2	12.1
OC192	0	0	0	0	0	1	1	62	160	43	15	36.5	150	88	82	16			0	0	0	0	0	0	0	1	0	0	0	0	2	4023	1	0	0	0	1	0	0	0	0	0	5000	62.4		8.8	2.3	2.8	477
OC193	0	0	0	0	0	1	1	64	150.6	56.2	15	37.7	150	90	95	20	97	0.21	0	0	0	0	0	0	0	1	0	0	0	1	1	3917	1	0	0	0	0	0	0	0	0	0	16400	85.3		13.1	16.8
OC194	0	0	0	0	0	1	1	65	150.6	55.9	12	37.4	90	54	116	26			0	0	0	0	0	0	1	0	0	0	0	1	1	4090	1	0	0	0	1	0	0	0	0	0	13200	88.3		10.5	18.8
OC195	0	0	0	0	0	1	1	83	162	67	15	36.3	140	80	92	20	99	0.21	0	0	0	0	0	1	1	0	0	0	0	0	3	1849	1	0	6	0	0	0	1	0	0	0	6400	78.2		9.8	15.2		175
OC196	0	0	0	0	0	1	0	76	148.4	57	15	39.6	110	60	138	26	96	0.4	0	0	0	1	0	0	1	0	1	0	0	1	1	2369	1	1	6	0	0	0	1	0	0	0	8000			9.8	11.5		176
OC197	0	0	0	0	0	0	0	64	145.5	46.5	15	38.2	110		102	20	99	0.21	0	0	0	1	0	1	1	0	0	0	0	0	3	4855	1	0	0	0	0	0	0	0	0	0	5700	84.5		11.4	17.1
OC198	0	0	0	0	0		0	28	145.2	41.35									0	0	0	0	0	0	1	0	0	0	0	0	3	4435	1	0	0	0	0	0	0	0	0	0	4600	68.3		13.7	12.2
OC199	0	0	0	0	0		0	29	145.2	40	15	37.5	100	60	142	18	100	0.21	0	0	0	1	1	0	1	1	0	0	0	0	3	4751	1	0	0	0	0	0	0	0	0	0	6400	90.4		12.5	14.4		109
OC20	0	0	0	0	0	1	0	76	144	39.5	14	36.5	200	110	114	28	64	0.21	1	0	0	0	0	0	0	0	0	0	0	0	2	6586	1	0	0	0	0	0	0	0	0	0	9000			11	24.4
OC201	0	0	0	0	0	0	1	47	178	64.75	15	37	150	90	92	20	100	0.21	0	0	0	1	0	0	0	0	0	0	1	0	3	356	1	0	0	0	0	0	0	0	0	0	14200	85.2		15.1	22.3
OC202	0	0	0	0	0	1	1	27	161	70.9	15	37.9	144	66	76	18			0	0	0	1	1	1	0	0	0	0	0	0	3	1791	1	0	0	0	0	0	0	0	0	0	10800	67.2		12.7	29.8
OC203	0	0	0	0	0	1	0	84	162	60.2	13				97	40	97	0.99	1	1	1	0	0	0	0	0	0	0	0	0	2	911	1	0	0	0	0	0	0	1	0	0	8100			13.1	12.4
OC204	0	0	0	0	0	1	0	60	158	57		36.4	160	90	104	18			0	0	0	0	0	1	0	0	0	0	0	0	3	52	4	0	7	1	0	0	0	0	0	0	11700			11.9	25.6
OC206	0	0	0	0	0	1	1	56	173	65.5	15	35.8	110	50	76	18			0	0	0	1	1	0	0	0	0	0	0	0	1	498	1	0	0	0	0	0	1	0	0	0	6800			10.9	20.3
OC207	0	0	0	0	0	0	1	58	173	63.8	15	37.2	154	56	94	18	96	0.21	0	0	0	1	0	0	0	0	0	0	0	0	1	771	1	0	0	0	0	0	1	0	0	0	10500	89		11.3	16.5		183
OC208	0	0	0	0	0	1	0	72	145	48	15	36.5	130	86	94	24	94	0.21	0	0	0	1	0	0	0	1	1	0	0	0	1	316	1	0	0	0	0	0	1	0	0	0	9300	87.4		14.6	33.2		237
OC209	0	0	0	0	0	1	0	77	143	42.6	15	38.3	162	58	102	24			0	0	1	0	0	0	1	0	0	0	0	0	1	209	1	0	6	0	0	0	1	0	0	0	8500	81.3		14.8	15.4		446
OC21	0	0	0	0	0	0	0	76	144		10	37.4	100	50	100	24	99	0.21	1	0	0	0	0	0	1	1	0	0	0	0	2	6674	1	0	0	0	0	0	0	0	0	0	5500			10.6	21.5
OC210	0	0	0	0	0	1	0	78	143	41.6	12	37.8	110	54	106	20	78	0.99	1	0	0	0	0	0	0	0	0	0	0	0	1	350	1	0	6	0	0	0	1	0	0	0	11200	88		9.6	28.5		382
OC211	0	0	0	0	0	1	0	79	143	35	13	36.1	172	56	81	30	93	0.99	1	0	0	0	0	0	0	0	0	0	0	0	1	488	1	0	6	0	0	0	1	0	0	0	8500	56.4		11.4	20.6		282
OC212	0	0	0	0	0	0	0	49	147	48	15	34.8	160	80	88	24	96	0.21	0	0	0	0	0	0	0	0	0	0	0	0	1	1368	1	0	0	0	0	0	1	0	0	0	7300			14.7	22.5		280
OC213	0	0	0	0	0	1	0	47	153	50.97	15	37.7	156	78	88	22			0	0	0	0	0	1	1	0	0	0	0	0	3	6314	1	0	0	0	0	0	1	0	0	0	10300	88.2		11	14.3		165
OC214	0	0	0	0	0	1	0	49	153	52.7	15	37.8	130	60	82	24			0	0	0	0	0	1	1	0	0	0	0	0	3	6901	1	0	0	0	0	0	1	0	0	0	15900	90.4		11.7	16.4
OC215	0	0	0	0	0	1	1	75	165	55.8	15	38.8	166	70	80	26	87	0.21	0	1	1	1	1	0	0	0	0	0	0	0	1	5443	1	0	4	0	0	0	1	0	0	0	4400	82.1		11.2	13		218
OC216	0	0	0	0	0	1	1	75	165	55	15	36.6	84	40	90	24	98	0.28	0	1	0	1	1	0	0	0	0	0	0	0	1	6151	1	0	6	0	1	0	1	0	0	1	5000	77.8		11.2	13.9	3.4	190
OC218	0	0	0	0	0	1	1	67	174.5	101	15	36.3	104	70	66	18	90	0.21	0	0	0	0	0	0	0	0	0	0	0	0	1	3305	1	0	6	0	0	0	1	0	0	0	10900			13.2	11	2.9	298
OC219	0	0	0	0	0	1	1	38	164	117	15	37.6	130	84	120	30	98	0.21	0	0	0	0	0	0	1	0	0	0	0	0	1	587	1	0	0	0	0	0	1	0	0	0	17700	83.1		12.2	20.6
OC22	0	0	0	0	0	1	0	76	144		15	36.5	130	90	108	30	90	0.9	1	0	0	0	0	0	0	0	0	0	0	0	2	6923	1	0	0	0	0	0	0	0	0	0	10100			9.6	16.5
OC220	0	0	0	0	0	1	1	39	164	122	15	38.7	140	70	114	20	99	0.21	0	0	0	0	0	0	1	0	0	0	0	0	1	811	1	0	0	0	0	0	1	0	0	0	17900	81.3		10.2	22.4		251
OC221	0	0	0	0	0	0	1	38	164	112	15	36.6	80	50	120	20	100	0.21	0	0	0	0	0	0	0	0	0	0	0	0	1	288	1	0	0	0	0	0	1				18200	81.9		10.5	19.6		242
OC222	0	0	0	0	0	0	1	39	164	126	15	37.4	138	70	110	18	100	0.21	0	0	0	0	0	0	0	0	0	0	0	0	1	1085	1	0	0	0	0	0	1				17300	82.4		11.8	19.3
OC223	0	0	0	0	0	1	1	58	167	73	15	37.3	160	70	70	18			0	0	0	0	0	0	0	1	0	0	0	0	3	13	1	0	7	0	0	0	0	0	0	0	12700	81.1		11.6	19
OC226	0	0	0	0	0	1	1	81	152	46	15	36.8	98	40	78	20	97	0.21	0	0	0	1	1	0	1	1	0	0	0	0	1	350	4	1	7	1	0	0	1	0	0	0	13600	87.8		12.4	11.5
OC227	0	0	0	0	0	1	1	81	152	43.8	15	37.7	100	40	114	20			1	0	0	0	0	0	0	1	0	0	0	0	1	362	4	1	7	1	0	0	1	0	0	0	7800	66.4		12.6	12.6		207
OC228	0	0	0	0	0	1	1	58	145	34.2	15	36	104	70	80	16			0	0	0	0	0	0	0	0	0	0	0	0	3	4054	1	0	0	0	0	0	0	0	0	0	8100			13.4	10.4
OC229	0	0	0	0	0	1	1	59	145	37	15	37.9	100	60	110	20	100	0.21	0	0	0	0	0	0	1	0	0	0	0	0	3	4135	1	0	0	0	1	0	0	0	0	0	24500			7.9	20.9
OC23	0	0	0	0	0	1	1	82			14	36	140	80	80	24	99	0.21	0	0	0	1	1	1	0	0	0	0	0	0	1	1276	1	1	4	0	0	0	0	0	0	0	15900			9.7	16.4		1869
OC230	0	0	0	0	0	1	1	69	167	69.2	15	36.7	144	74	94	18	99	0.21	0	0	0	0	0	0	0	0	0	0	0	0	1		1	0	6	0	0	0	1	0	0	0	10700	78.8		10.4	18.5		303
OC231	0	0	0	0	0	1	0	81	141	49.5	15	37.6	160	60	78	24	99	0.21	0	0	0	0	0	0	1	1	0	0	0	0	2	334	1	0	0	0	0	0	0	0	0	0	3500			10.1	19.6
OC232	0	0	0	0	0	1	0	83	141	51	15	35.5	90		72	20	60	0.21	1	1	0	0	0	0	0	1	0	0	0	0	2	1004	1	0	0	0	0	0	0	0	0	0	9400	90.7		11.1	17.7		493
OC233	0	0	0	0	0	1	1	68	160	43.1	14	36.5	120	64	90	20	98	0.21	0	0	0	0	0	0	0	1	0	1	0	0	1	124	1	0	0	0	0	0	1	1	0	0	10400	94.8		10.8			507
OC234	0	0	0	0	0	1	1	68	164	72.8	15		148	76	98	18	98	0.21	0	0	0	0	0	0	0	0	0	0	0	0	1	794	1	0	0	0	0	0	1	0	0	0	7200			11	25.3		174
OC235	0	0	0	0	0	0	0	82			15	38.5	130	40	116	24	94	0.21	0	0	0	0	0	0	1	0	1	0	0	0	2	3059	1	0	0	0	0	0	0				6900	90.2		13.1	21.9		157
OC236	0	0	0	0	0	1	1	79		43.5	13	38.3	180	80	82	18	95	0.21	0	0	0	1	1	0	1	0	1	0	0	0	2	183	4	0	7	1	0	0	0	0	0	0	8100	90.1		11.4	8.8		261
OC237	0	0	0	0	0	0	1	79			11	37.6	150	80	73	24	95	0.21	0	1	1	0	0	0	1	0	0	0	0	0	2	92	4	0	7	1	0	0	0	0	0	0	4400			11.5	13.7
OC238	0	0	0	0	0	0	1	79			10	37.9	120	82	78	18	95	0.21	0	0	0	0	0	0	1	0	0	0	0	0	2	260	4	0	7	1	0	0	0	0	0	0	9900	83.3		10.7	11.5		270
OC239	0	0	0	0	0	0	1	79			9	37	162	92	80	24	100	0.4	0	0	0	0	0	0	0	0	0	0	0	1	2	266	4	0	7	1	0	0	0	0	0	0	6000	77.2		10.7	15.1		260
OC24	0	0	0	0	0	1	1	55	168	51.2	15	36.3	90	50	44	24	98	0.7	0	0	0	1	1	0	0	0	0	0	0	0	4	510	1	0	0	0	0	0	0	0	0	0	14400			12.9	11.5
OC240	0	0	0	0	0	1	0	67	153	62		38.5	130	70	100	26			0	1	0	0	0	0	1	0	0	0	0	0	1	71	1	0	0	0	0	0	1	0	0	0	7800	81		8.7	56.5		311
OC241	0	0	0	0	0	0	0	67	153	62	15	37.9	160	80					0	0	0	0	0	0	1	0	1	0	0	0	1	62	1	0	0	0	0	0	1	0	0	0	7900			7.9	35.6	2.2
OC242	0	0	0	0	0	0	1	73			14	36	124		90	30	100	0.21	0	0	0	0	0	0	0	0	1	0	0	0	1	2957	1	0	0	0	0	0	1				3300			8.5	11.6		137
OC243	0	0	0	0	0	1	1	75	148	45.5	15	37	108	60	84	34	98	0.4	0	0	0	0	0	0	1	0	0	0	1	0	1	3648	1	0	6	0	0	0	1	0	0	0	7800	83.1		10.6	6.8
OC244	0	0	0	0	0	1	0	30	160	41	15	36.9	119	77	96				0	0	0	0	0	0	0	0	0	0	0	0	3	5487	1	1	0	0	0	0	1	1	0	0	3200			9	5.7
OC245	0	0	0	0	0	1	1	56	165	65.3	15	36.4	140	80	122	16	96	0.21	1	1	1	0	0	0	1	0	0	0	0	0	2	4234	1	0	0	0	0	0	0	0	0	0	6900	78.5		10.8	16.5		310
OC246	0	0	0	0	0	1	0	64	151	67.2	15	36.7	130	64	80	20			0	0	0	1	1	1	0	0	0	0	1	0	1	2375	1	1	6	0	0	0	1	0	0	0	5600	91.8		12.6	13.8	3.7
OC247	0	0	0	0	0	0	0	64	151		15	36.5	150	70	76	20	96	0.21	0	0	0	1	1	1	1	1	0	0	1	0	1	2257	1	1	6	0	0	0	1	0	0	0	8600			10.9	17.2	3.7
OC248	0	0	0	0	0	0	0	64	151	64	15	37.5	180	70	76	20	98	0.21	0	0	0	1	1	1	1	1	0	0	1	0	1	2322	1	1	6	0	0	0	1	0	0	0	5700	58.9		11.2	15.3		219
OC249	0	0	0	0	0	1	1	65	164	51	15	37	110	60	96	32	96	0.21	1	1	1	0	0	0	0	1	0	0	0	0	3	4621	1	0	6	0	1	0	1	0	0	0	30300	92.3		14.2	14.4		239
OC25	0	0	0	0	0	1	0	79	143	55.4	15	36.7	108	60	84	18	97	0.21	0	0	0	1	1	0	0	0	0	0	0	1	2	297	1	1	4	0	0	0	0	0	0	0	6900			10	13		436
OC250	0	0	0	0	0	1	1	66	164	55.1	15	36.2	128	58	102	20	98	0.21	0	0	0	0	0	0	0	0	0	0	0	0	3	4834	1	0	6	0	0	0	1	0	0	0	7500			12.6	14.1
OC252	0	0	0	0	0	1	0	74	140	40.5	15	38.2	146	70	87	20	97	0.21	0	0	0	0	0	0	1	1	0	0	0	0	4	1136	1	0	7	0	0	0	0	0	0	0	6100			13.8	15.6		205
OC253	0	0	0	0	0	0	1	73	156.8	64.8	15	36.5	140	70	80	16	95	0.21	0	0	0	0	0	0	0	1	0	0	0	0	1	677	1	0	0	0	0	0	1	0	0	0	10600	52		12.1	17.8
OC254	0	0	0	0	0	1	0	72	149	62	15	37.3	120	80	124	36	100	0.9	1	0	0	0	0	0	0	1	0	0	0	0	4	1718	2	1	2	0	0	0	1	0	0	0	9700	80.9		10.2	21.5		220
OC255	0	0	0	0	0	1	1	66	161	54.2	15	37.3	160	70	100	20	99	0.21	1	0	0	0	0	0	0	1	0	0	0	0	1	4312	1	0	0	0	0	0	1	0	0	0	5100	76.1		10.9	10.9
OC256	0	0	0	0	0	0	1	66	161	52.3	15	39	160	50	92	24	97	0.21	0	0	0	0	0	0	1	0	0	0	0	0	1	4399	1	0	0	0	0	0	1	0	0	0	8300	84.6		10.8	10.5		227
OC257	0	0	0	0	0	1	1	66	161	53.3	15	36.7	160	70	74	20	98	0.21	0	0	0	0	0	0	1	0	0	0	0	0	1	4565	1	0	0	0	0	0	1	0	0	0	1500			10.7	13		223
OC258	0	0	0	0	0	1	1	73	163	44.5	15	37.3	126	70	77	20	97	0.21	0	0	0	1	1	1	0	0	0	0	0	0	1	3538	1	0	0	0	0	0	1	0	0	0	13300	89.5		11	16.7		199
OC259	0	0	0	0	0	1	1	70	167	78	15	36.7	142		78	22			1	0	0	0	0	0	1	0	0	0	0	0	1	256	1	0	0	0	0	0	1	0	0	0	12000			9.7	24.9	2.8	204
OC260	0	0	0	0	0	1	1	56	168	66.5	15	39.2	170	70	115	30	97	0.32	0	1	0	0	0	0	1	1	0	0	0	0	2	2701	1	0	0	0	0	0	1	0	0	0	10600	84.2		8.6	21.7		413
OC261	0	0	0	0	0	1	1	57	168	66.4	15	37.2	136	80	100	16	86	0.21	0	1	0	0	0	0	1	0	0	0	0	0	2	3143	1	0	0	0	0	0	0	0	0	0	15800	87.9		11.4	18.7
OC263	0	0	0	0	0	1	0	59	149	67.9	15	36.9	150	90	92	18	98	0.21	0	0	0	1	0	1	1	1	0	0	0	0	2	1808	1	0	0	0	0	0	0	0	0	0	7300			11	32.4
OC265	0	0	0	0	0	0	0	79	136	45	15	36.1	80	40	88	30	98	0.21	1	1	1	0	0	0	0	0	0	0	0	0	1	481	1	0	0	0	0	0	1	0	0	0	1400	52.2		6.2	11.4
OC266	0	0	0	0	0	0	1	57			15	37.6	147	85					0	0	0	0	0	0	0	0	0	0	0	0	1	35	1	0	0	0	0	0	1	1
OC267	0	0	0	0	0	0	1	82	160	43.75	15	36.7	124	60	82	20	94	0.21	0	0	0	0	0	0	0	0	0	0	0	0	2	1437							0				5600	77.4		12.4	22.7
OC268	0	0	0	0	0	1	0	80	142.7	54	15	36.9	129		104	24	96	0.21	1	0	1	0	0	0	0	0	0	0	0	0	4	2866	1	0	2	0	0	0	0	0	0	0	5600			10.8	16
OC269	0	0	0	0	0	1	0	59	159	73	15	39.6	150	60	88	16	98	0.21	0	0	0	1	1	0	1	1	1	0	0	0	1		1	0	0	0	0	0	1	0	0	0	13900	91.5		11.1	24.3		788
OC27	0	0	0	0	0	0	1	74	156		15	36.6	84	40	100	20	96	0.21	0	0	0	0	0	0	0	0	0	0	0	0	1	893	1	1	0	0	0	0	1	0	0	0	11600			12.3	13.8
OC270	0	0	0	0	0	1	1	63		68.9	15	38.2	100	60	90	20	95	0.21	0	0	0	1	1	1	1	0	0	0	0	0	3	1729	1	0	0	0	0	0	1	0	0	0	8100	84.6		12.2	10.7		473
OC271	0	0	0	0	0	0	1	65	159	73.9	15	35.7	170	80	68	20	98	0.21	0	0	0	1	1	1	0	0	0	0	0	0	3	2223	1	0	0	0	0	0	1	0	0	0	8200	76.5		12.8	13.4		208
OC272	0	0	0	0	0	1	0	69	159	64.5	15	36.6	80	50	84	18	100	0.32	0	0	0	0	0	0	0	0	0	0	0	0	1	3004	1	0	0	0	0	0	1	0	0	0	11300	74.7		7.5	22.7
OC273	0	0	0	0	0	0	0	83	146.6	41.8	15	37.5	168	83					0	0	0	0	0	0	0	0	0	0	0	0	4	36	1	0	0	0	0	0	0	0	0	0
OC274	0	0	0	0	0	1	0	65	148	50	15	36.7	148	76	78	20	99	0.21	0	0	0	1	0	0	0	0	0	0	0	0	4	3370	1	0	6	0	0	0	1	1	0	0	14900			14.3	20.7		266
OC275	0	0	0	0	0	1	0	66	148	40.7	15	36.8	100	56	82	24	99	0.21	0	0	0	0	0	0	1	0	0	0	0	0	4	3437	1	0	6	0	0	0	1	1	0	0	8200			12.1	18.2
OC276	0	0	0	0	0	1	1	80	152.6	59	15	38	140	50	66	24	96	0.21	0	0	0	0	0	1	1	0	0	0	0	0	2	520	1	0	0	0	0	0	0	0	0	0	13700	76.8		10.5	21.4		201
OC277	0	0	0	0	0	1	1	83	152.6	62.5	15	38.5	180	60	76	24	98	0.21	0	0	1	0	0	0	1	0	1	0	0	0	2	1405	1	0	0	0	1	0	0	0	0	0	6300	65.7		12.9	18.1
OC278	0	0	0	0	0	1	1	82	160	54	15	36.4	108	70	92	22	96	0.21	0	0	0	0	0	0	0	0	0	0	0	0	1	2731	1	0	0	0	0	0	1	0	0	0	5200			13.2	7.2
OC279	0	0	0	0	0	1	0	82	145	37.6	15	36.4	170	80	114	30	85	0.99	1	1	1	0	0	0	0	0	0	0	0	0	2	1840	1	0	0	0	0	0	1	0	0	0	9300			12.5	15.7		461
OC280	0	0	0	0	0	1	1	74	165	72	15	36.6	190	100	90	24	97	0.21	1	0	1	0	0	0	0	0	0	0	0	0	3	1486	1	0	0	0	0	0	0	0	0	0	6100	70.4		8.7	24.3		134
OC281	0	0	0	0	0	1	0	51		47.5	7	36.8	172	98	94	18	94	0.4	0	0	0	0	0	0	0	0	0	0	0	1	1	700	1	0	0	0	0	0	1	0	0	0	7500	75.9		13	21
OC282	0	0	0	0	0	1	0	82	140	34.9	15	36.2	100		86	20	94	0.21	0	0	0	0	0	0	0	0	0	0	0	0	2	418	1	0	0	0	0	0	0	0	0	0	10000	91.3		13.6	4.7
OC283	0	0	0	0	0	1	1	62	162	67.1	15	36.1	180	70	134	20	98	0.21	0	0	0	0	0	0	0	0	1	0	0	0	4	3110	1	0	4	0	0	0	0	0	0	0	1400	92.7		9.6	9.6		309
OC284	0	0	0	0	0	0	1	63	162	56.4	15	37.3	144	90	92	20	98	0.21	0	0	0	0	0	0	0	0	0	0	0	0	4	3590	1	0	4	0	0	0	0	0	0	0	5200			12.2	28.2	4	359
OC286	0	0	0	0	0	1	0	76	149.5	43	15	39	122	50	118	20	96	0.21	0	0	0	0	0	0	1	0	0	0	1	0	4	3115	1	0	0	0	0	0	1	0	0	1	9800			12.4	21.9		199
OC287	0	0	0	0	0	0	0	78	149.5		15	36.8	150	60	80	20	99	0.21	0	0	0	0	0	0	1	0	1	0	1	0	4	3995	1	0	0	0	0	0	1	0	0	0	5600	72		12.8	33.5		270
OC289	0	0	0	0	0	1	1	76	166	56	15	39	148	60	96	24	93	0.21	1	1	0	0	0	1	1	0	1	0	0	0	4	1141	1	0	0	0	0	0	0	1	0	0	10100			11.5	11.3
OC29	0	0	0	0	0	1	0	84	153	43	9	35.6	74		76	20	97	0.21	0	0	0	0	0	0	0	0	0	0	0	1	4	337	1	0	0	0	0	0	0	0	0	0	11300			12.1	19.1
OC290	0	0	0	0	0	1	1	76	166	57.4	15	36.8	156	60	70	20	99	0.21	0	1	0	0	0	0	0	1	0	0	0	0	4	1228	1	0	0	0	0	0	0	1	0	0	6800			8.9	10.4
OC291	0	0	0	0	0	1	1	76	166	55.5	15	38.3	140	50	98	22	95	0.21	0	1	0	0	0	0	1	0	0	0	0	0	4	1283	1	0	0	0	0	0	0	1	0	0	6300	77		9.7	13.7		189
OC292	0	0	0	0	0	0	1	79	166	49.95	15	36.5	123	61	77	18	97	0.21	0	1	0	0	0	0	1	0	0	0	0	0	4	1936	1	0	0	0	0	0	0	1	0	1	5400	72.7		7.7	17.6	2.5	133
OC293	0	0	0	0	0	1	1	79	166	44	15	37.5	140	60	80	18	99	0.21	0	1	0	0	0	0	1	0	0	0	1	0	4	1956	1	0	0	0	0	0	0	1	0	0	4600	80.1		11.1	8.2
OC294	0	0	0	0	0	1	1	79	166	48.5	15	38.2	150	80	84	20	98	0.21	0	0	0	0	0	0	1	0	0	0	1	0	4	1984	1	0	0	0	0	0	0	1	0	1	700	5.7		8.2	6		159
OC295	0	0	0	0	0	1	1	79	166	44	15	36.5	110	60	76	18			0	0	0	0	0	0	1	0	0	0	1	0	4	1991	1	0	0	0	0	0	0	1	0	0	4300			8.4	10.8		164
OC297	0	0	0	0	0	0	1	48	175	59.2	15	37.5	120	62	108	18	98	0.21	0	0	0	0	0	0	1	1	0	0	0	0	3	74	1	0	0	0	0	0	0	1	0	0	11300	75.1		12.5	28.7		267
OC298	0	0	0	0	0	0	1	48	175	59.1	15	37.6	126	80	108	18	100	0.21	0	1	1	0	0	0	1	0	0	1	0	0	3	60	1	0	0	0	0	0	0	1	0	0	11400	83.2		12.3	25.9		246
OC299	0	0	0	0	0	0	1	48	175	64	15	37	160	70	82	18	100	0.21	0	0	0	0	0	1	1	0	0	0	0	0	3	143	1	0	0	0	0	0	0	1	0	0	7800	72.7		10.1	28.1
OC3	0	0	0	0	0	1	1	62	158	52.7	15	36.7	164	78	70	18	98	0.21	0	0	0	0	0	0	0	0	0	0	0	0	3	6007	1	0	0	0	0	0	0	0	0	1	7600			12.1	19.4		171
OC30	0	0	0	0	0	1	0	86	153	40.6	12	36.9	108	58	108	22	95	0.4	0	0	0	1	1	1	0	0	0	0	0	0	4	1051	1	0	0	0	0	0	0	0	0	0	14700			11.6	26.6		172
OC300	0	0	0	0	0	0	1	48	175	62.9	15	37.5	152	80	115	18	98	0.21	1	0	0	0	0	0	0	0	0	0	0	0	3	187	1	0	0	0	0	0	0	1	0	0	7100	68.8		9.6	25.6		174
OC301	0	0	0	0	0	1	1	72	158	53.1	15	36.8	146			38	100	0.99	1	0	0	0	0	0	0	0	0	0	0	0	4	340	2	0	2	0	0	0	0	0	0	0	10000	63.5		12.8	12.8		225
OC303	0	0	0	0	0	1	1	73	158	41.5	15	37.1	130	60	84	20	96	0.21	0	0	0	0	0	0	1	0	0	0	0	0	4	709	2	1	2	0	0	0	0	0	0	0	10400	85.8		10.2	26.2		151
OC304	0	0	0	0	0	1	1	74	158	40	15	38.4	90	40	105	22	93	0.21	0	1	0	0	0	0	1	0	0	0	0	0	4	809	2	1	2	0	0	0	0	0	0	0	13400			12.5	28
OC306	0	0	0	0	0	1	1	59	163	59	15	35.7	134		84	20	98	0.21	1	0	0	0	0	0	0	0	0	0	0	0	1		1	0	0	0	0	0	1				10300	77.3		14.2	15
OC307	0	0	0	0	0	1	1	63	153	50	15	36.7	80	50	115	18	100	0.21	0	1	0	0	0	0	1	0	0	0	0	0	3	2895	1	0	0	0	0	0	0	1	1	1	20800	89.4		10.1	20.2		258
OC308	0	0	0	0	0	0	0	43	153.2		15	37.8	160	90					0	0	0	0	0	0	1	0	0	0	0	0	3	300	1	0	0	0	0	0	0
OC309	0	0	0	0	0	1	1	67	168	59.7	15	37.9	100	60	102	40	100	0.21	0	0	0	0	0	0	1	1	0	0	0	0	1	1320	1	0	0	0	0	0	1	0	0	0	15200			11	20.9		125
OC31	1	0	0	0	0	1	1	66	165	69
OC310	0	0	0	0	0	1	1	68	168	58.9	15	36	130		96	20			0	0	0	0	1	0	0	0	0	0	0	0	1	1728	1	0	0	0	0	0	1	0	0	0	18900	90.5		12.5	15.8		181
OC312	0	0	0	0	0	1	1	66	168	75	15	38.6	110	60	99	24	97	0.21	0	0	0	0	0	1	1	1	0	0	0	0	1	111	1	0	0	0	0	0	1	0	1	0	12500	80.6		10	16.7
OC313	0	0	0	0	0	1	1	66	168	74	15	37.4	120	66	84	20			0	0	0	0	0	1	1	1	0	0	0	0	1	119	1	0	0	0	0	0	1	0	1	0	7100	83.9		11	16.5	4.4	166
OC314	0	0	0	0	0	1	1	39	160.5	68.5	15	38.8	190	90	99	28	98	0.21	0	1	0	0	0	0	0	1	0	0	0	0	1	3554	1	0	0	0	0	0	1	0	0	0	7500	80.3		12.3	15.4
OC315	0	0	0	0	0	0	1	39	160.5		14	36.7	180	90	76	24	95	0.21	0	0	0	0	0	0	0	0	0	0	0	0	1	3610	1	0	0	0	0	0	1	0	0	0	5300			13.2	18.1		250
OC316	0	0	0	0	0	0	1	89	159		15	36.6	130	74	60	20	100	0.21	0	0	0	0	0	0	0	0	0	0	0	0	1	1180	1	0	4	0	0	0	1	0	0	0	10500	61.5		11.67	20.8		215
OC317	0	0	0	0	0	1	1	89	159	56	15	36.2	120	60	64	20	100	0.21	0	0	0	0	0	1	0	0	0	0	0	0	1	916	1	0	4	0	1	0	1	0	0	0	11400	89		10.5	18.4		265
OC318	0	0	0	0	0	1	1	89	159	57	13	38.2	110	50	80	20	88	0.21	0	0	0	0	0	1	0	0	0	0	0	1	1	951	1	0	4	0	1	0	1	0	0	0	11300	80.8		10.7	18.9		230
OC319	0	0	0	0	0	1	1	89	159	50.3	15	37.8	120	70	76	20			1	0	0	0	0	1	1	0	0	0	0	1	1	1180	1	0	4	0	1	0	1	0	0	0	8300	67.5		8.7	22.8		370
OC32	1	0	0	0	0
OC320	0	0	0	0	0	1	1	86	158	40	3	38.2	90		86	24	89	0.99	0	0	0	0	0	0	1	0	0	0	0	1	3	1000	1	0	0	0	0	0	0	1	0	0	12400	81.7		10.6	15.6
OC321	1	0	0	0	0	1	1	69
OC322	0	0	0	0	0	0	1	49	153	51.9	15	36.9	170	110	86	20	98	0.21	0	1	0	0	0	0	1	0	0	0	0	1	4	90	1	0	0	0	0	0	0	1	0	0	5100			11.5	16.3
OC323	0	0	0	0	0	0	1	52	153	52.9	15	38	166	100	97	24	99	0.21	0	1	1	0	0	0	1	0	0	0	0	0	4	977	1	0	0	0	0	0	1	1	0	0	5100	79.7		12.2	18.2
OC324	0	0	0	0	0	0	1	57	175	62									0	0	0	0	0	0	0	1	0	0	0	0	1	124	1	0	0	0	0	0	1	1	0	0
OC325	0	0	0	0	0	1	1	61	169.5	49.1	15	35.7	142	90	80	30	100	0.21	1	0	0	0	0	0	0	0	0	0	0	0	1	212	1	0	0	0	0	0	1	0	0	0	4900	67.2		12.1	12.6		133
OC326	0	0	0	0	0	1	1	82	150	53	7	37.1	110	60	70	18	97	0.21	0	0	0	0	0	0	0	0	0	0	0	1	1	1967	1	0	0	0	0	0	1	0	0	0	6000	85.4		8.6	18.3		220
OC327	0	0	0	0	0	0	1	52	156	86.9	15	37.6	130	80	110	18	98	0.21	0	0	0	0	0	0	0	1	0	0	0	0	1	330	1	0	0	0	0	0	1	0	0	0	8400	71.4		11.5	22.8
OC329	0	0	0	0	0	0	1	41		65.5	15	37.6	112	60	103	20	98	0.21	0	0	0	0	0	0	1	1	0	0	0	0	1	394	1	0	0	0	0	0	1	0	0	0	20000			10.7	12.6
OC33	0	0	0	0	0	1	0	70	147	66	15	36.1	156	60	87	24	99	0.21	1	0	0	1	0	0	0	0	0	0	0	0	1		1	0	0	0	0	0	1	0	0	0	6300			10.7	20.4		238
OC330	0	0	0	0	0	0	1	43		68.7	15	37.1	126	70	85	24	97	0.21	1	0	0	0	0	0	0	0	0	0	0	0	1	1282	1	0	0	0	0	0	1			1	9600			10.9	11.5		211
OC332	0	0	0	0	0	1	0	56		50.5	15	37.2	160	84	72	20	97	0.21	0	0	0	0	0	0	1	0	0	0	0	0	4	10901	1	0	0	0	0	0	0	0	0	0	27000			11.6	30.6
OC333	0	0	0	0	0	1	0	74	150	42	15	37.6	130	60	88	20	99	0.21	0	0	0	0	0	0	1	0	0	0	0	0	1	1151	4	0	7	1	0	0	1	0	0	0	13500	84.5		11.6	25.7		250
OC335	0	0	0	0	0	1	0	72	148	44	15	35.3	136	78	76	20	99	0.21	0	0	0	0	0	0	1	0	0	0	0	0	1	697	1	0	0	0	0	0	1	0	0	0	12400	83.8		11.5	23.6		212
OC336	0	0	0	0	0	1	0	52	160	77	15	37.5	180	80	96	24			0	1	0	0	0	0	0	0	0	0	0	0	1	4425	1	0	0	0	0	0	1	0	0	1	15600	84.8		9.3	46.3	3.2	170
OC337	0	0	0	0	0	0	1	86	156.5	42	15	38	132	50	77	18	95	0.21	0	1	0	0	0	0	1	0	0	0	0	0	1	780	1	0	0	0	0	0	1	0	0	0	13500	85.1		11.7	24.9
OC338	0	0	0	0	0	1	1	86	156.5	41.4	15	37.4	170	50	83	24	95	0.21	0	0	1	0	0	0	1	1	0	0	0	0	1	915	1	0	0	0	0	0	1	0	0	0	6700	78.4		10.7	17.4
OC339	0	0	0	0	0	1	0	60	163	54	15	38.7	170	80	104	24	97	0.21	0	1	0	0	0	0	1	1	1	0	0	0	4	873	1	0	4	0	0	0	0	0	0	0	10700	86.8		14.3	12.3	4	243
OC34	0	0	0	0	0	1	1	63	156	52.3	15	37.6	150	70	104	22	98	0.28	1	0	0	0	0	0	0	0	0	0	0	0	3	1097	1	0	0	0	0	0	0	1	0	0	10100			10.2	17.6	3.5	230
OC340	0	0	0	0	0	0	0	58	163		15	37.1	158	90	88	20	98	0.21	0	0	0	0	0	0	0	0	0	0	0	0	4	98	1	0	4	0	0	0	0				6400			13.8	15.7		245
OC341	0	0	0	0	0	0	0	58	163		15	37.6	130	70	88	20	98	0.21	0	0	0	0	0	0	1	1	0	0	1	0	4	147	1	0	4	0	0	0	0	0	0	0	4700			11.4	12		222
OC342	0	0	0	0	0	0	0	61	163		15	36.2	186	90	82	20	99	0.6	0	1	0	0	0	0	0	1	0	0	1	0	4	1107	1	0	4	0	0	0	0	0	0	0	4300	52.8		12.8	11.5		228
OC343	0	0	0	0	0	1	1	60	168	65.5	15	36.8	140	62	92	24	97	0.21	0	0	0	0	0	0	0	0	0	0	0	1	4	230	1	1	0	0	0	0	0	0	0	0	4800	63.2		8	9.8		380
OC344	0	0	0	0	0	0	1	60	168		14	36.5	150	60	86	18	97	0.21	0	0	0	0	0	0	0	0	0	0	0	1	4	370	1	1	0	0	0	0	0	0	0	0	2800	55.6		10.8	8.6		345
OC345	0	0	0	0	0	1	0	63	150	54.5	12	37.1	168	70	94	18			0	0	0	1	1	0	0	0	0	0	0	1	3	225	1	1	0	0	0	0	1	0	1	0	4000			10.2	10.9	2.9	191
OC346	0	0	0	0	0	0	0	64	150		15	37.6	130	70	78	18	99	0.21	0	0	0	0	0	0	0	0	0	0	0	0	3	421	1	1	0	0	0	0	1	0	1	0	5600			10.2	8.9		164
OC347	0	0	0	0	0	0	0	64	150	59.5	15	37	180	100					0	0	0	0	0	0	0	1	0	0	1	0	3	433	1	1	0	0	0	0	1	0	1	0	5900			10.3	9.6	3.1
OC349	0	0	0	0	0	0	0	64	150		13	36.6	140	80	90	20	100	0.21	0	0	0	0	0	0	0	0	0	0	0	1	3	678	1	1	0	0	0	0	1	0	1	0	4100	77.3		11.1	10.1		172
OC350	0	0	0	0	0	1	0	65	150	56	3	36.9	84	60	83	16			0	0	0	0	0	0	0	0	0	0	0	1	3	1075	1	1	0	0	0	0	1	0	1	0	7700	87.1		9.1	13.1
OC351	0	0	0	1	0
OC352	0	0	0	0	0	1	1	53	181	59.8	15	37.1	130	70	85	40			1	0	0	0	0	0	1	0	0	0	0	0	4	292	1	0	0	0	0	0	0	1	0	0	6200			9.4	12.1
OC353	0	0	0	0	0	1	1	53	181	59.7	14	36.4	90	60	74	24			0	0	0	1	1	0	0	0	0	0	0	0	4	425	1	0	0	0	0	0	0	1	0	0	5200	56.3		14.4	19.4		421
OC354	0	0	0	0	0	1	1	63	162	59.5	15	36.2	140	60	72	18	95	0.21	0	0	0	0	0	0	0	0	0	0	0	0	1	1498	1	0	0	0	0	0	1	0	0	0	8400			9.8	33		173
OC355	0	0	0	0	0	0	1	63	162		15	35.3	200	80	92	20	98	0.21	0	0	0	0	0	0	0	0	0	0	0	0	1	1662	1	0	0	0	0	0	1	0	0	0	7400			12.4	24.8
OC356	0	0	0	0	0	0	1	63	162		4	36.8	170	60	76	15	92	0.24	0	0	0	0	0	0	0	0	0	0	0	1	1	1742	1	0	0	0	0	0	1	0	0	0	6700	68.6		11.7	19.3		184
OC357	0	0	0	0	0	1	1	73		66	15	38.2	124	60	96	24	94	0.21	0	1	0	0	0	0	1	0	0	0	0	0	3	961	1	0	0	0	0	0	1				13200	77.9		10.6	32.1		230
OC358	0	0	0	0	0	1	1	63		44	15	37.2	72		122	24	91	0.99	0	0	0	0	0	0	0	0	0	0	0	0	4	49	1	0	0	0	0	0	1	0	0	1	19500			10.4	5.2
OC359	0	0	0	0	0	1	1	66	170	44.5	15	36.2	140	90	85	18	100	0.21	0	0	0	0	0	0	1	0	0	0	0	0	1		1	0	0	0	0	0	1	0	0	0	8400	82.9		12.4	14.9
OC36	0	0	0	0	0	1	0	39	160	55.5	15	36.1	90	52	122	18	100	0.21	0	0	0	0	0	1	0	0	0	0	0	0	4	143	1	0	0	0	0	0	0	0	0	0	10000			13.1	28.7		117
OC360	0	0	0	0	0	1	1	66	170	40	13	37	190		103	30	98	0.4	0	0	0	0	0	0	1	0	0	0	0	0	1		1	0	0	0	0	0	1	0	0	0	14900	90.4		14	19.3
OC361	0	0	0	0	0	1	0	82		43	15	36.6	110	60	78	20	76	0.8	0	0	0	0	0	0	0	0	0	0	0	0	1	2120	1	0	0	0	0	0	1	0	0	0	11400	84.3		8.7	17		256
OC362	0	0	0	0	0	0	0	62	145	56.7	15	37.7	100	50	90	18	100	0.21	0	0	0	0	0	0	1	0	0	0	0	0	1	144	1	1	1	0	0	0	1	0	0	0	6700	63.4		11	20.9
OC363	0	0	0	0	0	1	0	76	148	33	15	36.5	140	80	96	24	93	0.21	1	1	0	1	1	0	0	0	0	0	0	0	4	289	1	0	0	0	0	0	0	1	0	0	12000	79		13.5	25.5		284
OC364	0	0	0	0	0	0	0	77	148		14	37.6	160	66	77	18	99	0.21	0	0	0	0	0	0	1	0	0	0	0	0	4	326	1	0	0	0	0	0	0	1	0	0	8700	71.8		8.9	29.7		227
OC366	0	0	0	0	0	0	0	71	143.5	45.5	15	37.2	167	77	71		98	0.21	0	0	0	0	0	0	1	0	0	0	0	0	1	3920	1	0	0	0	0	0	1	0	0	0	5300	62.1		9.6	18.9		274
OC367	0	0	0	0	0	1	0	71	143.5	42	15	37.1	160	68	74	16	99	0.24	0	0	0	0	0	0	1	0	0	0	0	0	1	3984	1	0	0	0	0	0	1	0	0	0	4200	67.2		12	15.4
OC368	0	0	0	0	0	1	0	86	154	53	15	37.3	140	56	68	16			0	0	0	1	1	0	0	0	0	0	0	0	1	116	1	0	0	0	1	0	1	0	0	0	12200	86.4		13.1	22.9		136
OC369	0	0	0	0	0	0	1	59		70.9	14	38.9	158	60	94	20	95	0.21	0	0	0	0	1	0	0	0	0	0	0	0	4	40	1	0	0	0	0	0	0	0	0	0	6000	67.6		10.7	20.5		195
OC37	1	0	0	0	0
OC370	0	0	0	0	0	1	1	63	163	55.2	15	37.6	100	50	110	24	100	0.21	0	0	0	0	0	0	1	1	0	0	0	0	1	1768	1	0	0	0	0	0	1	0	0	0	14400	75.1		10.9	19.8
OC38	0	0	0	0	0	1	1	81	165	54.8	4	36.3	170	120	128	24	96	0.21	0	0	0	0	0	0	0	0	0	0	0	1	3	4671	1	0	0	0	0	0	0	0	0	0	7300			12.5	21.9
OC39	0	0	0	0	0	1	1	42	156	66	15	39.6	170	100	112	24	99	0.4	1	1	1	0	0	0	1	0	0	0	0	0	4	6944	1	0	0	0	0	0	0	0	0	0	7000			10.4	21.3
OC40	0	0	0	0	0	1	0	57	155	61	15	36	140	80	72	18	99	0.21	0	0	0	0	0	1	0	0	0	0	0	0	3	2797	1	1	0	0	0	0	0	0	0	0	6700			12.2	10
OC41	0	0	0	0	0	1	0	68	156	47	15	37	144	56	84	18	99	0.21	0	0	0	0	0	0	0	0	0	0	0	0	1	1539	1	0	0	0	0	0	1	0	0	0	10200			11.3	18.6
OC42	0	0	0	0	0	1	1	50	162	65.5	15	36.4	160	90	63	23	100	0.21	0	0	0	0	0	1	0	0	0	0	0	0	2	2133	1	0	0	0	0	0	0	0	0	0	7000			10.7	17		207
OC43	0	0	0	0	0	1	1	52	162	63.8	15	37.9	150	90	85	18	98	0.21	0	0	0	0	1	0	1	1	0	0	0	0	2	2772	1	0	0	0	0	0	0	0	0	0	14700			11.7	32
OC44	0	0	0	0	0	0	1	68	158.5		15	36	60	40	85	24	95	0.21	0	0	0	0	0	0	0	0	0	0	0	0	2	3731	1	0	0	0	0	0	0	0	0	0	8400			15.4	14.1		168
OC45	0	0	0	0	0	1	1	69	158.5	60.5	15	36.5	110	56	92	26	95	0.21	1	0	1	0	0	0	0	0	0	0	0	0	2	4130	1	0	0	0	0	0	0	0	0	0	8900			12.6	14.8
OC46	0	0	0	0	0	0	1	70	158.5		15	35.7	54		88	20	96	0.21	0	0	0	0	0	0	0	0	0	0	0	0	2	4495	1	0	0	0	0	0	0	0	0	0	6000			14.2	16.7		168
OC48	0	0	0	0	0	0	0	60	159		15	37.7	132	78	76	18	97	0.21	0	0	0	0	0	0	1	0	0	0	0	0	3	1359	1	0	0	0	0	0	0	0	0	0	6600			10.8	22
OC49	0	0	0	0	0	0	0	86	147.5		14	36.9	150	80	84	18	95	0.21	1	0	0	0	0	0	0	0	0	0	0	0
OC5	0	0	0	0	0	1	0	64	測定不可	46.3	13	35.5	82	32	85	20	96	0.21	0	0	0	0	0	0	0	0	0	0	0	0	4	316	1	0	1	0	0	0	0	0	0	0	7500			4.1	10.6
OC50	0	0	0	0	0	1	0	80	142	30.6	15	37.6	106	50	84	26	99	0.21	0	0	0	0	0	0	1	1	0	0	1	0	3	5298	1	0	0	0	0	0	0	0	0	0	6600			10.3	10.8		209
OC51	0	0	0	0	0	0	0	80	142		15	37.9	126	58	88	22	98	0.21	0	1	1	0	0	0	1	1	0	0	1	0	3	5318	1	0	0	0	0	0	0	0	0	0	3400			11.9	7.5		235
OC52	0	0	0	0	0	1	0	91	140	33	15	37.7	110	60	92	20	89	0.21	0	1	1	0	0	0	1	1	0	0	0	0	4	56	1	0	0	0	0	0	0	0	0	0	5400			14	10.2		209
OC53	0	0	0	0	0	1	1	78	153	44.5	15	37.5	110	68	96	24	97	0.21	1	1	1	0	0	0	1	0	0	0	0	0	3	4791	1	0	0	0	0	0	0	0	0	0	7100			14.1	10.5
OC54	0	0	0	0	0	0	1	77	153		15	37.6	178	90	108	20	94	0.21	1	1	1	0	0	0	0	0	0	0	0	0	3	4426	1	0	0	0	0	0	0	0	0	1	6000			11.8	17.2
OC55	0	0	0	0	0	1	1	80	162	59	15	37.9	144	80	80	24	96	0.21	0	0	0	0	0	0	1	1	0	0	0	0	3	791	1	0	0	0	1	0	0	0	0	0	4100			10.8	9.6
OC56	0	0	0	0	0	1	0	75	150	46.1	15	38.1	110		86	30	97	0.21	0	0	0	0	0	0	1	0	1	0	0	0	3	11427	1	0	0	0	1	0	0	0	0	0	8300			9.1	13.4		200
OC57	0	0	0	0	0	1	0	75	150	33.9	15	36.8	158	80	84	20	97	0.21	0	0	0	0	0	0	1	0	1	0	0	0	3	11571	1	0	0	0	1	0	0	0	0	0	6500			11.3	17.5		120
OC58	0	0	0	0	0	1	0	76	150	34.3	15	38.5	140	60	110	24			0	0	0	0	0	0	1	0	1	0	0	0	3	11697	2	0	2	0	1	0	0	0	0	0	19300			12.7	17.7		167
OC59	0	0	0	0	0	0	0	76	150	34.3	14	38	144	80	82	32	98	0.21	0	0	0	0	0	0	1	0	1	0	1	1	3	11728	2	0	2	0	1	0	0	0	0	0	6400			10.6	19.9		193
OC6	0	0	0	0	0	1	1	38	169.5	63.5	15	38.5	160	90	108	18	98	0.21	0	0	0	0	0	0	1	0	1	1	0	0	4	7512	1	0	0	0	0	0	0	0	0	0	4700			11.5	15.7		147
OC60	0	0	0	0	0	0	0	76	150																						3	11952	2	0	2	0	1	0	0	0	0	0	4700			12.7	15
OC61	0	0	0	0	0	0	0	76	150																						3	11956	2	0	2	0	1	0	0	0	0	0	8600			10.8	15.2
OC63	0	0	0	0	0	1	1	73	160	60.5	15	39	148	70	90	18	94	0.21	0	0	0	0	0	0	1	0	0	0	1	0	1	1306	1	0	0	0	0	0	1	0	0	0	15000			12.9	14.4		169
OC64	0	0	0	0	0	1	1	74	160	59.5	15	37.4	160	74	74	20	95	0.21	0	0	0	0	0	0	1	1	0	0	0	1	1	1465	1	0	0	0	0	0	1	0	0	0	12100			14.7	16
OC65	0	0	0	0	0	0	0	80	148		15	37.5	130	60	88	20	97	0.21	0	0	0	0	0	0	1	1	0	0	0	0	1	1963		1	0	0	0	0	1				7100			12.5	16.9
OC66	0	0	0	0	0	0	0	79	153		14	37.4	160	90	111	20	96	0.21	0	0	0	0	0	0	1	0	0	0	1	0	2	1108	4	0	6	1	0	0	0	0	0	0	18900			13.1	35.2		248
OC67	0	0	0	0	0	1	0	79	153	37.5	14	38	200	100	122	20	95	0.21	0	0	0	0	1	0	1	0	0	0	0	0	2	1265	4	0	6	1	0	0	0	0	0	0	19100			14.2	31.8		518
OC68	0	0	0	0	0	0	0	79	153										0	0	0	0	0	0	0	0	0	0	0	1	2	1337	4	0	6	1	0	0	0				14800			13.3	29.5
OC69	0	0	0	0	0	1	0	81	148	63.1	13	39.3	96	60	95	22	97	0.21	0	0	0	0	0	0	1	0	0	0	0	0	1	1638	1	0	0	0	0	0	1	1	0	1	28000			12.5	21.8		273
OC7	0	0	0	0	1
OC70	0	0	0	0	0	1	1	74	155.7	54	15	37.2	150	100	102	28	100	0.21	1	1	1	0	0	0	1	0	0	0	0	0	1	977	1	0	6	0	0	0	1	0	0	0	6400			13.6	7.3		629
OC71	0	0	0	0	0	1	0	65	150	52	15	36.5	140	70	102	20	95	0.21	0	0	0	0	0	1	1	1	0	0	0	0	4	5973	3	0	0	0	0	0	0	0	0	1	4900	72.7		12.7	18.3	2.8
OC72	0	0	0	0	0	0	1	95	150	46	15	36.4	120	50	70	16	95	0.6	0	0	0	0	0	0	0	0	0	0	0	0	1	393	1	0	4	0	0	0	1	1	0	0	12200			8.9	5.9		637
OC73	0	0	0	0	0	0	1	64	156	55	15	37	142	62	146	24	99	0.21	0	0	0	0	0	0	0	0	0	0	0	0	4	7950	1	0	0	0	0	0	0	0	0	0	5100	66		8.1	21.3		214
OC74	0	0	0	0	0	1	0	79	146	41	15	37.3	150	80	80	14	94	0.21	0	0	0	0	0	0	0	0	0	0	0	0	1	3721	4	0	0	0	0	0	1	0	0	1	9900			11.8	12.7
OC75	0	0	0	0	0	1	0	72	148	39.4	15	36.3	160	70	90	24	100	0.99	1	0	0	0	0	0	0	0	0	0	0	0	1			0	0	0	0	0	1	0	0	0	8200	64.7		14.2	24.4		195
OC76	0	0	0	0	0	0	1	81		53.4	15	36.5	160	80	57	20	99	0.21	0	0	0	0	0	0	0	0	0	0	0	0	1		2	0	6	0	0	0	1	0	0	0	3500			11	7.4
OC77	0	0	0	0	0	1	1	81		53.4	14	36.7	150	60	62	16	100	0.21	0	0	0	0	0	0	0	0	0	0	0	0	1		2	0	6	0	0	0	1	0	0	0	2900			11.1	6.2		206
OC78	0	0	0	0	0	0	1	51	165	64.9	15	36.9	120	70	100	20	100	0.21	0	0	0	0	0	0	0	0	0	0	0	0	4	5049	1	0	0	0	0	0	0	0	0	0	11600	85.7		12.8	19.2
OC79	0	0	0	0	0	1	0	72	152		15	37.2	156	86	112	20			0	0	0	0	0	0	0	1	0	0	0	0	2	1380	4	0	7	1	0	0	0	0	0	1	11500			11.2	43.1	3.9
OC8	0	0	0	0	0	1	1	80	173	47.8	12	37.9	110	64	80	28	95	0.21	0	0	0	0	0	0	1	1	0	0	0	0	4	2217	1	0	2	0	0	0	0	0	0	0	4400			12	12.5		169
OC80	0	0	0	0	0	0	0	73	152		15	37	138	64	110	30	96	0.21	0	0	0	0	0	0	1	0	0	0	0	0	2	1450	2	0	2	0	0	0	0	0	0	0	8900	76.4		8.8	47.8		273
OC81	0	0	0	0	0	0	0	73	152		14	37	150	90	102	24	96	0.21	0	0	0	0	0	0	1	0	0	0	0	0	2	1590	2	0	2	0	0	0	0	0	0	0	5700	70		11.7	19.9		325
OC82	0	0	0	0	0	0	0	73	152										1	0	0	0	0	0	0	0	0	0	0	0	2	1602	2	0	2	0	0	0	0	0	0	0	10400	71.6		10.5	33.1		333
OC83	0	0	0	0	0	0	0	73	152										0	0	0	0	0	0	0	0	0	0	0	0	2	1602	2	0	2	0	0	0	0	0	0	0	9300			10.1	28.7
OC84	0	0	0	0	0	1	1	75	160	55	15	38.8	116	80	88	20	92	0.21	0	1	0	0	0	0	1	0	0	0	0	0	2	465	1	0	0	0	0	0	0	0	0	0	27300	95.9		11.5	23.8		198
OC85	0	0	0	0	0	0	0	84		55	14	37.5	120	60	70	20	97	0.21	1	1	0	0	0	0	1	1	0	0	0	0	2	2056	1	0	4	0	0	0	0	0	0	0	6300			13.1	11.8
OC86	0	0	0	0	0	1	0	84			15	37.4	140	76	70	20	100	0.21	0	0	0	0	1	0	1	1	0	0	0	0	2	2633	1	0	0	0	1	0	1	0	0	0	2700	71.1		7.8	12.2		170
OC87	0	0	0	0	0	1	1	74	160	46.8	15	37.1	120	60	78	20	99	0.21	0	0	0	0	0	0	0	0	0	0	0	0	1	696	1	0	0	0	0	0	1	0	0	0	7400	62.7		11.5	18.8
OC88	0	0	0	0	0	1	1	76	160	50	15	38.4	142	68	107	42	93	0.21	1	0	0	0	0	0	1	0	0	0	0	0	1	898	1	0	0	0	0	0	1	0	0	0	13800	77.4		11.9	13.3		189
OC89	0	0	0	0	0	0	1	63	162	60	15	38.1	164	80	102	22	97	0.21	0	1	0	0	0	0	1	1	0	0	0	0	1	1521	1	0	0	0	0	0	1	0	0	0	7900	78		11.1	15.4
OC9	0	0	0	0	0	1	1	81	173	46.9	10	37.8	100		96	20	100	0.21	0	1	1	0	0	0	1	0	0	0	0	1	4	2398	1	0	2	0	0	0	0	0	0	0	4900			12	14.2
OC90	0	0	0	0	0	0	0	67	146	59.9	15	36.8	132	90	126	48	100	0.21	0	0	0	0	0	0	0	0	0	0	0	0	3	1574	1	0	0	0	0	0	0	0	0	0	6600			13.6	20
OC91	0	0	0	0	0	0	1	76	163	64.3	15	36.5	120	70	96	20	97	0.21	0	0	0	0	0	0	0	0	0	0	0	0	2	5459	1	0	0	0	0	0	0	0	0	0	7600	78.9		10.8	20.5
OC92	0	0	0	0	0	1	1	63	150	43	15	38.9	150	80	84	20	94	0.21	1	1	1	0	0	0	1	0	0	0	0	0	4	3793	1	0	0	0	0	0	0	0	0	0	6300	91.4		11	13.4
OC93	0	0	0	0	0	1	1	65	182	76	15	39.6	240	100	128	18	97	0.21	0	0	0	0	0	0	0	1	0	0	0	0	1		1	0	0	0	0	0	1	0	0	0	5000	78.2		13.1	13.2		191
OC94	0	0	0	0	0	1	0	60		83.5	15	36.6	123	42	99	24			1	0	0	1	0	0	1	1	0	0	0	0	1	1740	1	0	0	0	0	0	1	0	0	0	5400			11	19.1	3.4	192
OC96	0	0	0	0	0	1	0	73	140	34.7	8	35.9	150	80	78	24	97	0.21	0	0	0	0	0	0	0	0	0	0	0	1	1	938	1	0	0	0	0	0	1	0	0	0	7500			13.8	14.8
OC97	0	0	0	0	0	1	1	60	165	89	15	37.8	150	60	98	30	86	0.28	1	1	1	0	0	0	0	0	0	0	0	0	4	528	1	0	0	0	0	0	0	1	0	0	11900			13.5	23		291
OC98	0	0	0	0	0	1	0	87	148	27.2	15	37.7	80	40	100	36	91	0.21	1	0	0	0	0	0	1	0	0	0	0	0	2	277	4	0	0	1	0	0	0	0	0	0	7200			10.6	8.5
OC99	0	0	0	0	0	1	0	66	150	47	12	36.4	140	70	120	20		0.21	0	1	0	0	0	0	0	0	0	0	0	1	4	6579	1	0	0	0	0	0	1	0	0	0	6900	79.4		10.1	15.4		313
OC149	0	0	0	0	0	1	0	76		33	15	37.1	104	70	70	28	97	0.21	1	0	0	0	0	0	0	0	1	0	0	0	4	11476	2	1	2	0	0	0	0	0	0	0	16900			11.6	6.6		264
OC2	0	0	0	0	0	1	0	82	158	49.8	15	36.8	110	50	78	24	97	0.21	0	0	0	1	1	0	1	0	1	0	0	0	1	1570	4	0	2	1	0	0	1	1	0	0	7700			10.9	15.7		164
OC217	0	0	0	0	0	1	1	75	165	55	15	35.2	114	50	60	24	96	0.21	0	0	0	0	0	0	0	0	0	0	0	0	1	6171	1	0	6	0	1	0	1	0	0	0	6200	66.1		10.4	17.7		182
OC225	0	0	0	0	0	1	1	81	152	46	15	36.5	132	68	98	18	99	0.21	0	0	0	0	0	0	0	1	0	0	0	0	1	298	4	1	7	1	0	0	1	0	0	0	5800	63.9		11.8	14.1		219
OC102	0	0	0	0	0	1	1	91	150	38	15	37.6	88	40	90	24	94	0.21	0	0	0	0	0	0	1	0	0	0	0	0	1	831	1	0	4	0	0	0	1	0	0	0	13400	94.7		11.1	8.8		270
OC104	0	0	0	0	0	1	1	73	160	51.6	15	38.5	140	60	91	24	95	0.21	0	1	0	0	0	0	1	1	0	0	0	0	2	4806	1	0	0	0	1	0	0	0	0	0	3100	85.6		9.8	10.4		180
OC110	0	0	0	0	0	1	1	64	163	75.8	15	40	140	80	111	20	100	0.21	0	0	0	0	0	0	1	1	0	0	0	0	1	282	1	0	2	0	1	0	1	0	0	0	17300	89.8		11.9	10.9		215
OC115	0	0	0	0	0	1	1	55			15	37	70	40	70	24	97	0.21	0	0	0	0	0	0	0	0	0	0	0	0	3		1	0	0	0	1	0	0	0	0	0	5500	96.3		13.8	7.1		343
OC121	0	0	0	0	0	1	0	80	140	39	13	38.2	116	60	100	30			0	0	0	0	0	0	1	0	0	0	0	0	1	295	4	0	7	1	1	0	1	0	0	0	8200			8.6	30.9
OC126	0	0	0	0	0	1	0	81	140	31.5	11	38.6	164	80	102	36	86	0.21	0	1	0	0	0	0	1	0	0	0	0	1	1	519	4	1	7	1	0	0	1	0	0	0	9900	82.8		11	26.8		169
OC128	0	0	0	0	0	1	0	81	140	33.8	13	36.1	122	66	64	16	98	0.21	0	0	0	0	0	0	0	0	0	0	0	0	1	736	4	1	7	1	1	0	1	0	0	1	5900	60.6		10.6	31.5
OC15	0	0	0	0	0	1	1	53	165	64.5	15	36.2	148		84	18	98	0.21	0	0	0	0	0	0	0	0	0	1	1	0	2	3790	1	0	0	0	0	0	0	0	0	0	11300			12	4.4		211
OC154	0	0	0	0	0	1	1	74	161	63.05	15	40	140	80	116	32	99	0.21	0	1	0	0	0	0	0	0	1	0	0	0	4	4238	1	1	0	0	0	0	0	0	0	0	5900	88.2		6.9	12.8		150
OC158	0	0	0	0	0	1	0	59	146	59.6	15	37.6	70	47	57				0	0	0	0	0	0	1	1	1	0	0	0	1	1974	4	1	7	1	1	0	1	0	0	0	7400	77.1		12.4	16		243
OC167	0	0	0	0	0	1	0	72	148.8	44.6	14	37	112	70	82	18	98	0.28	0	0	0	0	0	0	1	0	0	0	0	1	1	1738	1	0	0	0	0	0	0	0	0	0	9200	83.6		5.2	14.4		262
OC174	0	0	0	0	0	1	0	85	147	40.3	15	39.3	130	70	125	18	96	0.21	0	0	0	0	0	0	0	0	1	0	0	0	1	2281	1	0	0	0	0	0	1	0	0	0	1200	88.9		11.5	11.9
OC178	0	0	0	0	0	1	1	79	153		15	36.8	150	70	84	20	98	0.28	1	0	0	0	0	0	0	0	0	0	0	0	1	3113	1	0	0	0	0	0	1	0	0	0	7200	93		13	13.7
OC186	0	0	0	0	0	1	1	73	159.6	64	15	35.9	106	53	87	16	97	0.21	0	0	0	0	0	0	1	0	0	0	0	0	3	1775	1	0	0	0	0	0	0	0	0	0	6200	93.3		13.1	9.5		180
OC200	0	0	0	0	0	1	0	76	145	45	3								0	0	0	1	1	1	0	1	0	0	0	0	3	6982	1	0	0	0	0	0	0	0	0	0	14400			10	13.1		312
OC205	0	0	0	0	0	1	0	86	145	53.6	15	35.6	140	60	85	24	94	0.21	0	0	0	1	1	1	0	0	0	0	0	0	3	383	1	0	0	0	0	0	0	0	0	0	10600			11.2	29.2
OC224	0	0	0	0	0	1	1	80	152	46.6	15	38.1	116	69	110	28	95	0.21	1	1	0	0	0	0	1	0	0	0	0	0	1	78	4	1	7	1	0	0	1	0	0	0	18700	88.9		11.2	13		206
OC251	0	0	0	0	0	1	1	66	164	55.1	15	38.8	120	54	110	24	99	0.21	0	0	0	0	0	0	0	1	1	0	0	0	3	4861	1	0	6	0	1	0	1	0	0	0	13500	86		13.1	15.5		435
OC26	0	0	0	0	0	1	0	79	143	62.1	10	36.3	96		78	21	96	0.21	0	0	0	0	0	0	0	0	0	0	0	1	2	433	1	1	4	0	1	0	0	0	0	0	16200			8.3	5.9		323
OC262	0	0	0	0	0	1	1	54	176	100	15	39.8	90	64	100	44	87	0.99	0	0	0	0	0	0	1	0	0	0	0	0	1	1024	4	0	7	1	0	0	1	0	0	0	12000	94		15	13.5	2.5	245
OC264	0	0	0	0	0	1	0	79	136	43	15	36.5	94	50	106	30	85	0.21	1	0	0	0	0	0	1	0	0	0	0	0	1	555	1	0	0	0	0	0	1	0	0	0	4800	69.4		8.6	8.2		284
OC28	0	0	0	0	0	1	1	74	156	68	15	39.9	170	90	103	24	94	0.21	0	0	0	1	1	0	1	1	0	0	0	0	1	1089	1	1	0	0	0	0	1	0	0	0	16700			14	15.4		249
OC285	0	0	0	0	0	1	1	63	162	59.9	15	38.7	218	90	120	16	94	0.21	0	0	0	0	0	0	0	0	0	0	0	1	4	3700	1	0	4	0	0	0	0	0	0	0	1600	93.1		11.2	12.3
OC288	0	0	0	0	0	1	0	78	149.5	38	15	39.4	172	60	96	18	98	0.21	0	0	0	0	0	1	1	1	1	0	0	0	4	4084	1	0	0	0	0	0	1	0	0	0	12200	87.5		13.9	30.4		359
OC302	0	0	0	0	0	1	1	73	158	42.5	15	39	148	70	90	18	94	0.21	0	0	0	0	0	0	1	0	0	0	0	0	4	665	2	0	2	0	0	0	0	0	0	0	10800	89.1		10.7	24.4		153
OC305	0	0	0	0	0	1	1	54	134	49	15	36.9	178	60	89	18	99	0.21	0	0	0	0	0	0	0	0	0	0	0	0	1	2161	1	0	0	0	0	0	1	0	0	0	8000	88.4		14.5	15.9		254
OC311	0	0	0	0	0	1	0	60	150	56	15	37.5	120	60	82	20	100	0.21	0	0	0	0	0	1	0	0	0	0	0	0	4	2457	1	0	0	0	0	0	0	0	0	0	13200			10.9	18.4		234
OC328	0	0	0	0	0	1	0	46	148	35.5	15	37.7	140	90	96	16			0	0	0	0	0	0	1	0	0	0	1	0	4	190	1	0	0	0	0	0	0	1	1	0	13100			10	31.6		302
OC331	0	0	0	0	0	1	0	88	132	34.5	15	36.9	130	60	78	20	94	0.21	0	1	0	0	0	0	1	1	0	0	0	0	3	1556	1	0	0	0	0	0	0	0	0	0	8300	89.3		12.7	15.6		240
OC334	0	0	0	0	0	1	0	75	150	41.2	15	38.3	150	60	102	24	98	0.24	0	0	0	0	0	0	1	0	1	0	0	0	1	1382	4	0	7	1	0	0	1	0	0	0	12600	92		12.9	20		279
OC348	0	0	0	0	0	1	0	64	150	58	15	36.6	140	70	84	20	99	0.21	0	0	0	0	0	0	1	1	0	0	0	0	3	566	1	1	0	0	0	0	1	0	1	0	10400	81.9		10.4	8.1		174
OC35	0	0	0	0	0	1	0	67	159	51.5	15	37.4	150	80	118	18	98	0.21	0	0	0	0	0	0	1	0	0	0	1	0	4	1266	1	0	0	0	0	0	0	0	0	0	9100			12.6	11.2
OC365	0	0	0	0	0	1	0	69		54	15	38.9	180	50	136	20	93	0.21	0	1	1	0	0	0	1	1	0	0	0	0	4	111	1	0	0	0	0	0	0	0	1	0	300	3.2		9.4	8.3		383
OC4	0	0	0	0	0	1	1	62	158	46.5	15	36.8	142	64	73	20	99	0.21	0	0	0	0	0	0	0	0	0	0	0	0	3	6073	1	0	0	0	0	0	0	0	0	0	3200			9.3	19.5
OC47	0	0	0	0	0	1	0	58	159	88.6	15	38.9	104	60	112	24	95	0.21	0	0	0	0	0	0	1	1	0	0	0	0	3	608	1	0	0	0	0	0	0	0	0	1	13400			12.5	26.1
OC62	0	0	0	0	0	1	0	62	152	51.5	12	35.5	220	110	66	20	100	0.21	0	0	0	0	0	0	0	0	0	0	0	1	1	2004	4	0	7	1	0	0	1	0	0	0	5500			13.6	19.4
OC95	0	0	0	0	0	1	0	61		79	15	36.3	68		145	25	85	0.99	0	0	0	0	0	0	1	0	1	0	0	0	1	1862	1	0	0	0	0	0	1	0	0	0	15200			9.3	11.5
[truncated: 20 more columns]
