# Supplementary material for: Added value of clinical prediction rules for bacteremia in hemodialysis patients: An external validation study
Source: PLoS One. 2021 Feb 22;16(2):e0247624. doi: 10.1371/journal.pone.0247624 (PMC7899347; doi:10.1371/journal.pone.0247624)
Supplement: S2 Data — (XLS) [file pone.0247624.s003.xls]

## Sheet: Sheet1
study_id	tansfer	age<18	hd<=1/w	hybrid	vintage<2w	adm	sex	age	ht	dw	gcs_total	bt	sbp	dbp	hr	rr	spo2	fio2	sx_dyspnea	sx_congh	sx_sputum	sx_nausea	sx_vomitting	sx_abdpain	sx_fever	sx_chill	sx_shakingchill	sx_myalgia	sx_jointpain	sx_loc	cause_esrd	vintage	type of_VA	pmh_bacteremia	artificialobject	catheter	susp_IE	pregnancy	dm	malinancy	hiv	med_corticosteroid	med_immunosup	med_abx_within1w	wbc	neutro	bands	hb	plt
SG1	0	0	0	0	0	0	1	60	175.9	69.3	15	37.1	155	97	85	18	97	0.21	0	0	0	0	0	0	0	0	0	0	0	0	1	3076	2	0	0	0	0	0	1	0	0	0	0	0	9800	67.6		9.7	26.4
SG10	0	0	0	0	0	1	1	61	167.5	48.8	15	37.2	158	100	82		98	0.21	0	0	0	0	0	0	1	0	0	0	0	0	3	1855	4	0	7	1	0	0	0	0	0	0	0	0	3100	35.8		10.4	18.9
SG100	0	0	0	0	0	1	0	71	147.5	34.3	15	38.6	118	57	109		93	0.21	0	0	0	0	0	0	1	1	0	0	0	0	3	165	4	0	0	1	1	0	0	0	0	1	0	0	8100	90.3		9.9	7
SG101	0	0	0	0	0	1	0	71	147.5	34	15	37.8	105	47	95		93	0.21	0	0	0	0	0	0	1	0	0	0	0	0	3	366	4	1	0	1	0	0	0	0	0	1	0	1	7600	88.9		10.5	6.4
SG102	0	0	0	0	0	1	1	64	173	75	15	39.4	111	60	109	17	99	0.32	1	1	0	1	0	0	1	1	0	0	0	0	1	3499	1	0	0	0	0	0	1	0	0	0	0	0	8000	84		10.8	11
SG103	0	0	0	0	0	1	1	64	163.2	65	15	37.9	134	84	80		96	0.21	0	0	0	1	1	0	1	0	0	0	0	0	4	56	1	0	0	0	0	0	0	0	0	0	0	1	8600	78.4		9.2	18.4
SG104	0	0	0	0	0	0	0	67	148.9	79.5	15	37	157	80	73				0	0	0	0	0	0	1	0	0	0	0	0	1	1171	1	1	0	0	0	0	1	0	0	0	0	0
SG105	0	0	0	0	0	1	0	27	166	48.5	15	38.1	132	83	84		98	0.21	0	0	0	0	0	1	1	0	0	0	0	0	3	36	1	0	0	0	0	0	0	0	0	1	1	0	5200	53.4		8	14.6
SG11	0	0	0	0	0	1	1	72	160	42.7	15	38.8	171	109	76				0	0	0	0	0	0	1	0	1	0	0	0	3	6917	1	0	0	0	0	0	0	0	0	0	1	0	5300	72.1		9.1	10.1
SG12	0	0	0	0	0	0	1	62	173	79.6	15	38	150	79	94				0	0	0	0	0	0	1	0	0	0	0	0	1	2997	1	0	0	0	0	0	1	0	0	0	0	0	13600	87.2		12.4	20.3
SG13	0	0	0	0	1	0	0	47	153	39.5	15
SG14	0	0	0	0	0	0	1	90	164	55	15	37.1	159	79	88				0	0	0	0	0	0	0	0	0	0	0	0	4	800	1	0	2	0	0	0	0	0	0	0	0	1	19300	93.9		12.9	14.8
SG15	0	0	0	0	0	1	0	72	136.5	44.3	15	38.4	166	81	94		97	0.21	0	0	0	0	0	0	1	0	0	0	0	0	3	1577	4	0	7	1	0	0	0	0	0	1	1	0	16100	91.6		12	12.3
SG16	0	0	0	0	0	1	1	63	167	63	15	38.1	91	61	100	16	95	0.21	0	0	0	0	0	0	1	0	0	0	0	0	3	7830	3	0	0	0	0	0	0	0	0	0	0	0	8000	83.1		9.5	14.3
SG17	0	0	0	0	0	1	0	70	164.5	50.5	15	37.8	167	90	93	16	94	0.21	0	0	0	0	0	0	1	0	0	0	0	0	1	5017	4	0	6	1	0	0	1	0	0	0	0	1	15000	82.7		13	9.5
SG18	0	0	0	0	0	1	0	77	149.7	52.2	15	38	129	46	76		95	0.21	0	0	0	0	1	0	1	0	0	0	1	0	1	6250	1	0	0	0	0	0	1	0	0	0	0	0	14700	81.9		11.8	19.7
SG19	0	0	0	0	0	1	1	77	170.5	55.1	15	37.5	123	62	72		98	0.21	0	0	0	0	0	0	1	0	0	0	0	0	1	6793	1	0	0	0	0	0	1	0	0	0	0	0	8400	86.7		12.5	13.5
SG2	0	0	0	0	0	0	1	60	175.9	72	15	38.1	140	72	78				0	0	0	0	0	0	1	0	0	0	0	0	1	2981	2	0	0	0	0	0	1	0	0	0	0	0	14000	77.5		11.4	19
SG20	0	0	0	0	0	1	0	69	148.5	52.5	15	37	134	93	105		97	0.21	0	0	0	0	0	0	1	0	0	0	1	0	4	10754	1	0	0	0	1	0	0	0	0	0	0	0	8700	76.8		11.6	28.4
SG21	0	0	0	0	0	0	1	72	165	53.6	15	38.2	127	72	74		98	0.21	0	0	0	1	0	0	1	0	0	0	0	0	1	1080	4	0	7	1	1	0	1	0	0	0	0	0	6000	89.4		9.7	5.7
SG22	0	0	0	0	0	0	1	21	159.9	45	15	38	159	85	123				0	0	0	1	0	0	1	0	0	0	0	0	4	40	4	0	7	1	0	0	0	0	0	0	0	0	10100	88.3		9.4	14.6
SG23	0	0	0	0	0	1	0	68	149	63.1	15		128	63	75		92	0.28	0	0	0	0	0	0	0	0	0	0	0	0	1	7459	1	0	0	0	0	0	1	0	0	0	0	1	7500	79.5		9.1	29.1
SG24	0	0	0	0	0	0	1	84	163	50.5	15	36.4	167	83	58		98	0.21	0	0	0	0	0	0	0	0	0	0	0	0	4	4530	1	0	0	0	0	0	0	0	0	0	0	0	5200	67.4		10.9	14.1
SG25	0	0	0	0	0	0	1	47	174.3	82.5	15		170	106	78				0	0	0	0	0	0	0	0	0	0	0	0	2	2660	1	0	0	0	0	0	0	0	0	0	0	0
SG26	0	0	0	0	0	1	0	55	148	31.8	15	37.3	183	97	80		97	0.21	0	0	0	0	0	0	0	0	0	0	0	0	4	450	4	0	7	1	0	0	0	0	0	0	0	1	9200	76.5		8.1	15.5
SG27					1
SG28	0	0	0	0	0	0	1	71	150.8	41	15		137	88	86				0	0	0	0	0	0	0	0	0	0	0	0	4	8566	1	0	0	0	0	0	0	0	0	0	0	0	7200	85.3		8.4	11.6
SG29	0	0	0	0	0	1	1	71	150.8	38	15	39	134	55	74		92	0.21	0	0	0	0	0	0	1	0	0	0	0	0	4	8487	1	0	0	0	0	0	0	0	0	0	0	0	11100	86.7		8.5	8.4
SG3	0	0	0	0	0	0	1	78	154	36	15		203	90	60		95	0.21	0	0	0	0	0	0	0	0	0	0	0	0	4	2077	3	0	0	0	1	0	0	0	0	0	0	0	3500	54.5		9.1	6.6
SG30	0	0	0	0	0	0	1	72	166	44.3	15		126	67	58				0	0	0	0	0	0	0	0	0	1	0	0	1	530	1	0	0	0	0	0	1	0	0	0	0	0	4900	72.7		9	17.7
SG31	0	0	0	0	0	0	1	73	166	42.3	15	37.1	158	89	57				0	0	0	0	0	0	1	0	0	0	0	0	1	624	1	0	0	0	0	0	1	0	0	0	0	0	5100	68.3		11.1	13.8
SG32	0	0	0	0	0	1	0	71	157.4	47	15	36.4	99	54	88				0	0	0	0	0	0	0	0	0	0	0	0	1	2691	4	0	7	1	0	0	1	0	0	0	0	0	4900	79		10.7	15.3
SG33	0	0	0	0	0	1	1	69	161	53	15	38.5	166	86	84		94	0.21	0	1	0	0	0	0	1	0	0	0	0	0	1	6843	1	0	0	0	0	0	1	0	0	0	0	0	4900	78.4		11	11.4
SG34	0	0	0	0	0	1	0	56	155.3	49	15	37.4	131	78	91		94	0.21	0	0	0	0	0	0	1	0	0	0	1	0	4	2853	1	0	0	0	0	0	0	0	0	0	0	0	7200	77.1		9	14.7
SG35	0	0	0	0	0	1	1	69	168	60	15	39.8	112	44	125	25	100	0.36	0	0	0	0	0	0	1	1	0	1	0	0	2	8759	1	0	0	0	0	0	0	0	0	0	0	0	7600	79.5		9.2	11.6
SG36	0	0	0	0	0	0	0	67	155.8	52	15	38.6	161	53	78		94	0.21	0	1	1	0	0	0	1	1	0	0	0	0	4	7948	3	0	0	0	0	0	0	0	0	0	0	0	7400			11.1	23
SG37	0	0	0	0	0	1	1	82	155	51.7	15	38.1	131	75	78		92	0.21	0	0	0	0	0	0	1	1	0	0	0	0	4	3497	4	0	2	1	0	0	0	0	0	0	0	1	11000	84.5		10.6	9.5
SG38	0	0	0	0	0	1	1	82	155	51.7	15	37.4	128	72	94	27	93	0.21	0	0	0	0	0	0	1	0	0	0	0	0	4	3518	4	0	2	1	0	0	0	0	0	0	0	0	9200	80.3		9.9	7.9
SG39	0	0	0	0	0	0	1	87	159	52	15		147	85	67				0	0	0	0	0	0	0	0	0	0	0	0	4	3358	4	1	7	1	0	0	0	0	0	0	0	0
SG4	0	0	0	0	0	1	1	78	154	36	15	36.4	136	53	55	16	99	0.21	0	0	0	0	0	0	1	0	0	0	0	0	4	2169	3	0	0	0	0	0	0	0	0	0	0	0	3900	46.2		7.8	7.1
SG40	0	0	0	0	0	1	1	87	159	52.8	15	38	135	87	114		100	0.6	1	1	1	0	0	0	0	0	0	0	0	0	4	3399	4	1	7	1	0	0	0	0	0	0	0	0	6400	72.2		10.9	7.4
SG41	0	0	0	0	0	1	1	81		40.8	15	36.7	149	97	111		96	0.21	0	0	0	0	0	0	0	0	0	0	0	0	4	854	3	0	0	0	0	0	0	0	0	0	0	0	7200	82.6		9	19.3
SG42	0	0	0	0	0	0	1	65	167	54.5	15	37.9	186	89	82				0	0	0	0	0	0	0	0	1	1	0	0	4	3835	1	0	0	0	0	0	0	0	0	0	0	0	13000	92.2		9.3	17.4
SG43	0	0	0	0	0	0	1	68	171.4	85.5	15		122	57	69		93	0.21	1	1	1	0	0	0	0	0	0	0	0	0	1	1586	1	0	0	0	0	0	1	0	0	0	0	0	6200	68.9		10.2	23.8
SG44	0	0	0	0	0	1	1	55	161	50	10	34.3	127	84	87	15	100	0.21	0	0	0	0	0	0	0	0	0	0	0	1	1	1498	4	1	7	1	1	0	1	0	0	0	0	0	9900	49.6		8.4	18.7
SG45	0	0	0	0	0	1	0	54	150	28	10	37	91	56	110	14	100	0.21	0	0	0	0	0	0	0	0	0	1	0	0	4		4	0	7	1	1	0	0	0	0	1	0	0	22700	96.4		6.6	12.3
SG46	0	0	0	0	0	1	1	57	173	80.4	15	39.1	153	95	74	18	93	0.21	0	0	0	0	0	0	1	1	0	0	0	0	1	22	4	0	7	1	0	0	1	0	0	0	0	0	5400	82		8.8	7.9
SG47	0	0	0	0	0	1	1	81	156	62	14	37.3	123	74	64	20	94	0.21	0	1	0	0	0	0	1	0	0	0	0	0	1	581	1	0	0	0	0	0	1	0	0	0	0	0	9400	86.8		11.5	23.3
SG48				1
SG49	0	0	0	0	0	1	0	84	148.8	38	15	37.5	107	62	72	16	99	0.21	0	0	0	0	0	0	1	0	0	0	0	0	4	6737	4	0	7	1	0	0	0	0	0	0	0	0	6100			10.3	11.9
SG5	0	0	0	0	0	1	1	78	154	40.5	15	37.1	239	104	108	36	94	0.4	1	0	0	0	0	0	0	0	0	0	0	0	4	1917	3	0	0	0	0	0	0	0	0	0	0	0	7200	53.4		10.7	6.4
SG50	0	0	0	0	0	0	0	85	148.8	33	15	36.3	129	41	58				0	0	0	0	0	0	0	0	0	0	0	0	4	7078	2	0	2	1	0	0	0	0	0	0	0	1	3700	75.8		9.1	15.4
SG51	0	0	0	0	0	1	1	51	166.4	91.6	15		203	100	90				0	0	0	0	0	0	0	0	0	0	0	0	1	2398	1	0	0	0	0	0	1	0	0	0	0	0	4700	62		11.7	16.5
SG52	0	0	0	0	0	1	0	73	153.6	40.6	15	38.9	152	101			93	0.21	0	0	0	0	0	0	1	1	0	0	0	0	1	1370	1	0	0	0	0	0	1	0	0	0	0	0	5500	89.7		12.3	15.7
SG53	1
SG54	0	0	0	0	0	0	1	66	169	78	15	37.1	164	74	100		91	0.21	0	1	0	0	0	0	1	0	0	0	0	0	1	113	2	0	2	0	0	0	1	0	0	0	0	0	21200	89.2		11.2	23.5
SG55	0	0	0	0	0	1	1	66	169	73	15	38.1	162	84	90		86	0.28	0	1	1	0	0	0	1	0	0	0	0	0	1	197	2	0	2	0	0	0	1	0	0	0	0	0	14000	84.1		11.5	16.8
SG56	0	0	0	0	0	0	1	66	163.8	68.5	15	37	178	94	90				0	0	0	0	0	0	1	0	0	0	1	0	1	876	1	0	0	0	0	0	1	0	0	0	0	0
SG57	0	0	0	0	0	1	0	83		39.5	15	36.9	146	90	80		100	0.4	0	0	0	0	0	0	0	0	0	0	0	0	4	1542	3	0	0	0	0	0	0	0	0	0	0	0	17500	88.9		9.1	7.6
SG58	0	0	0	0	0	1	0	79	144.9	39.9	8	38	139	75			90	0.21	0	1	1	0	0	0	1	0	0	0	0	0	2	633	4	0	7	1	0	0	0	0	0	0	0	0	10600	85		8.7	17.4
SG59	0	0	0	0	0	0	1	87	160.5	57.5	15								0	0	0	0	0	0	0	0	0	0	0	0	1	1306	4	0	7	1	0	0	1	0	0	0	0	0
SG6	0	0	0	0	0	0	1	42	175	80.3	15	36.2	137	86	92	18			0	0	0	0	0	0	1	1	1	0	1	0	1	861	1	0	0	0	0	0	1	0	0	0	0	0	5600	74.9		10.8	14.9
SG60	0	0	0	0	0	0	1	78	162.7	56.5	15		137	75	60				0	0	0	1	1	0	0	0	0	0	0	0	4	5174	1	0	0	0	0	0	0	0	0	0	0	0	5400	74.5		11.7	10.1
SG61	0	0	0	0	0	0	1	80	162.7	56.5	15		151	67	60				0	0	0	0	0	0	0	0	0	0	0	0	4	5963	1	0	0	0	0	0	0	0	0	0	0	0
SG62	0	0	0	0	0	1	1	88	160.9	49	15	36.9	146	43	85		92	0.21	0	0	0	0	0	0	0	0	0	0	0	0	1	2485	4	0	0	1	0	0	1	0	0	0	0	0	3600	77.6		11.2	14.8
SG63	0	0	0	0	0	1	0	76	148	41.3	14		213	107	74				1	1	1	0	0	0	0	0	0	0	0	0	4	7909	3	0	0	0	0	0	0	0	0	0	0	0	8400	92		12.5	15
SG64	0	0	0	0	0	1	1	85	152	38.6	15	37.1	139	76	77		95	0.21	0	1	1	0	0	0	0	0	0	0	1	0	4	5861	1	1	3	0	0	0	0	1	0	0	0	0	9200	87.8		8.5	29.7
SG65	0	0	0	0	0	1	1	88	152.9	64	15	37.7	145	60	86		98	0.21	0	0	0	1	0	0	1	0	0	0	0	0	4	4923	1	0	0	0	0	0	0	0	0	0	0	0	7600	84.2		7.4	9.8
SG66	0	0	0	0	0	1	1	90	152.9	53.8	14	38.8	155	72	121	25	98	0.21	0	0	0	0	0	0	1	0	1	1	1	1	4	5613	1	1	0	0	1	0	0	0	0	0	0	0	5900	86.7		6.6	6
SG67				1
SG68	0	0	0	0	0	1	1	81	161		15	37	141	64	70		90	0.21	0	1	1	0	0	0	0	0	0	0	0	0	1	2599	1	0	0	0	0	0	1	1	0	0	0	0	7300	74.9		10.2	21.1
SG69	1
SG7	0	0	0	0	0	0	1	42	175	78.9	15		138	82	81				0	0	0	0	0	0	0	0	0	0	1	0	1	1074	1	0	0	0	0	0	1	0	0	0	0	1	8500			11.3	21.4
SG70	0	0	0	0	0	1	0	57	131	36.8	15	38.1	119	76	72		98	0.21	1	1	0	0	0	0	1	0	1	0	0	0	4	12636	2	0	2	0	0	0	0	0	0	0	0	0	5600	59.5		10.1	11.6
SG71	0	0	0	0	0	0	1	65	162	45	38113	39.4	162	73	110	30	96	0.2	0	0	0	1	0	0	1	0	0	0	0	0	4	14642	1	1	0	0	0	0	0	0	0	0	0	1	5900	88		10.3	21.8
SG72	0	0	0	0	0	0	1	65	162	45	15	38	152	79	92				0	0	0	0	0	0	1	0	0	0	0	0	4	14675	1	1	0	0	0	0	0	0	0	0	0	0
SG73	0	0	0	0	0	1	1	81	162.5	64	15	36	94	46	64	24	97	0.32	0	0	0	0	0	0	0	0	0	0	0	0	2	2156	1	0	0	0	0	0	1	0	0	0	0	0	6000	84		8.7	12.3
SG74	0	0	0	0	0	0	0	78	153	45.3	15	37.5	135	69	82				0	0	0	0	0	0	1	1	0	1	0	0	4	6215	3	0	0	0	0	0	0	0	0	0	0	0	8800	85.3		8.3	21.1
SG75	0	0	0	0	0	1	0	73	151	47.2	15	36.1	145	70	60				0	0	0	0	0	0	0	0	0	0	0	0	3	13633	1	0	0	0	0	0	0	0	0	1	0	0	1600			8.3	12.3
SG76	0	0	0	0	0		0	75	151	47.8	15		173	58					0	0	0	0	0	0	0	0	0	0	0	0	3	14134	3	0	0	0	0	0	0	0	0	1	0	0
SG77	0	0	0	0	0	0	0	92	143	31.5	38113	37.6	152	80	73			0.2	0	0	0	0	0	0	1	0	0	0	1	0	4	3034	1	1	6	0	0	0	0	1	0	0	0	0
SG78	0	0	0	0	0	1	0	87		53	15	37.3	134	46	93				0	0	0	0	0	0	1	0	0	0	0	0	4	1558	1	0	0	0	0	0	0	0	0	0	0	0	15000	85.7		10.6	11.1
SG79	0	0	0	0	0	1	1	87	166	61.2	15	38.4	102	53	82	24	98	0.28	0	0	0	0	0	0	1	0	0	0	1	0	2	272	4	0	7	1	0	0	0	1	0	0	0	0	5500	95.9		12.5	17.7
SG8	0	0	0	0	0	0	1	49	172.2	88	15	38.2	129	75	76			0.21	0	0	0	0	0	0	1	0	0	0	0	0	2	2441	1	0	0	0	0	0	0	0	0	0	0	0	11700	84		12.1	17
SG80	0	0	0	0	0	1	1	83	150	40	15	36.2	138	72	102		97	0.28	0	0	0	0	0	0	1	0	0	1	0	0	4	7852	2	0	2	0	0	0	0	1	0	0	0	0	19300			11.6	5.5
SG81	0	0	0	0	0	1	1	80	164	45.3	36893	37.2	100	73	115		100	1	0	1	1	0	0	0	1	0	0	0	0	1	1	2178	4	1	0	1	0	0	1	0	0	0	0	0	8500	81.2		10.1	11.1
SG82	0	0	0	0	0	0	1	80	164	44	15	36.1	146	83	89				0	0	0	0	0	0	1	1	0	0	0	0	1	2494	4	0	7	1	0	0	0	0	0	0	0	0	8800			11	8
SG83	0	0	0	0	0	1	1	80	164	44	13	37	85	49	64		97	0.21	0	0	0	0	0	0	1	1	0	0	0	0	1	2547	4	0	7	1	0	0	0	0	0	0	0	0	12500	85.7		12.7	7.7
SG84	0	0	0	0	0	0	1	81	164	43.2	15	37.8	160	95	108				0	0	0	0	0	0	1	0	0	0	0	0	1	2610	4	0	7	1	0	0	0	0	0	0	0	0	5900	79.1		11.3	7.9
SG85	0	0	0	0	0	0	1	81	164	42.5	15		143	76	68		100	0.21	0	0	0	0	0	0	1	0	0	0	0	0	1	2864	4	0	7	1	0	0	0	0	0	0	0	0
SG86	0	0	0	0	1	1	1	84	167.6	70	15	36.3	153	71	65		66	0.21	0	0	0	0	0	0	0	0	0	0	0	0	1	6115	4	0	7	1	0	0	1	0	0	0	0	0	2000	69.8		9.6	10.2
SG87	0	0	0	0	0	1	1	85	143	45.6	15		148	57	34
SG88	1
SG89	0	0	0	0	0	1	1	80	165	61.5									0	0	0	0	0	0	1	0	0	0	0	0	1	1053	4	0	7	1	0	0	1	1	0	0	0	0
SG9	0	0	0	0	0	0	1	72	158.2	42.1	15	37.1	181	84	87				0	0	0	0	0	0	1	0	0	0	0	0	1	2765	1	0	0	0	0	0	1	0	0	0	0	0	4600	67.5		11	18.3
SG90	0	0	0	0	0	1	1	67	167	55.5	15	39.6	214	77	96		91	0.21	0	0	0	0	0	0	1	1	1	0	0	0	1		4	0	0	1	0	0	1	0	0	0	0	0	23800	82.1		9.1	27.8
SG91	0	0	0	0	0	1	1	65	167	48.8	15	39.5	98	60	121		96	0.21	0	0	0	0	0	0	1	0	0	0	0	0	2	1324	3	0	7	0	0	0	0	0	0	0	0	0
SG92	0	0	0	0	0	1	1	66	150	49.3	15	37	124	70	95				0	0	0	0	0	0	1	0	0	0	0	0	2	2455	2	1	2	0	0	0	0	0	0	0	0	1	4300	67.7		13	14.3
SG93	0	0	0	0	0	1	1	75	150	48.9	15	38	110	58	74		96	0.24	0	0	0	0	0	1	1	0	0	0	0	0	2	2043	2	0	2	0	0	0	0	0	0	0	0	0	5800	92		13.5	8.9
SG94	0	0	0	0	0	1	0	71	148	69	15	36.4	138	92	106	20	94	0.36	0	0	0	0	0	0	0	0	0	0	0	0	1	925	1	0	2	0	0	0	0	0	0	0	0	1	8200	90.3		11.1	16.4
SG95				1
SG96	0	0	0	0	0	1	1	71	163	63.5	15	37.4	174	80	94		98	0.21	0	0	0	1	1	0	1	1	0	0	0	0	1		1	0	0	0	0	0	1	0	0	0	0	0	6000	83.8		11.2	12.8
SG97	0	0	0	0	0	0	1	61	159	56.5	15	36.9	155	107	100				0	0	0	0	0	0	1	1	0	0	0	0	2	898	3	0	0	0	0	0	0	0	0	0	0	0
SG98	0	0	0	0	0	1	0	72	147	51.5	15	40.2	170	72	80	24	96	0.28	1	0	0	0	0	0	1	0	0	1	0	1	1	2400	1	0	0	0	0	0	1	0	0	0	0	0	9900	95.6		12	16.3
SG99	0	0	0	0	0	1	1	83	160	53	15	37.6	134	70	92				0	0	0	0	0	0	1	1	0	0	0	0	4	62	1	0	6	0	0	0	0	0	0	1	0	0	7500	77.6		10.6	6.1
[truncated: 20 more columns]
